# Supplementary material for: 4-Bromo­thio­benzamide
Source: Acta Crystallogr Sect E Struct Rep Online. 2009 May 20;65(Pt 6):o1333. doi: 10.1107/S1600536809018273 (PMC2969588; doi:10.1107/S1600536809018273)
Supplement: Supplementary file 1 [file e-65-o1333-sup1.cif]

##############################################################################
###                                                                        ###
###        Electronic paper (Acta Crystallographica Section E)             ###
###                                                                        ###
##############################################################################
#                                                                            #
# This CIF contains the data in a paper accepted for publication in Acta     #
# Crystallographica Section E. It conforms to the requirements of Notes      #
# for Authors for Section E, and has been peer reviewed under the auspices   #
# of the IUCr Commission on Journals.                                        #
#                                                                            #
# Full details of the Crystallographic Information File format               #
# are given in the paper "The Crystallographic Information File (CIF):       #
# a New Standard Archive File for Crystallography" by S. R. Hall, F. H.      #
# Allen and I. D. Brown [Acta Cryst. (1991), A47, 655-685].                  #
#                                                                            #
# The current version of the core CIF dictionary is obtainable from          #
# ftp://ftp.iucr.org/pub/cif_core.dic. The current version number is 2.4.    #
#                                                                            #
# Software is freely available for graphical display of the structure(s) in  #
# this CIF.  For information consult the CIF home page http://www.iucr.org/  #
# cif/home.html                                                              #
#                                                                            #
# This file may be used for bona fide research purposes within the           #
# scientific community so long as proper attribution is given to the journal # 
# article from which it was obtained.                                        #
#                                                                            #
##############################################################################
                                             
data_I
_audit_creation_method     SHELXL-97
_chemical_name_systematic
;
4-Bromothiobenzamide
;
_chemical_name_common     4-bromobenzothioamide
_chemical_formula_moiety     'C7 H6 Br N S'
_chemical_formula_sum     'C7 H6 Br N S'
_chemical_formula_iupac     'C7 H6 Br N S'
_chemical_formula_weight     216.10
_chemical_melting_point     ?
_symmetry_cell_setting     Monoclinic
_symmetry_space_group_name_H-M     'P 21/c'
_symmetry_space_group_name_Hall     '-P 2ybc'
loop_
    _symmetry_equiv_pos_as_xyz
    'x, y, z'
    '-x, y+1/2, -z+1/2'
    '-x, -y, -z'
    'x, -y-1/2, z-1/2'
_cell_length_a     19.6325(11)
_cell_length_b     10.6101(6)
_cell_length_c     7.8859(5)
_cell_angle_alpha     90.00
_cell_angle_beta     100.0780(10)
_cell_angle_gamma     90.00
_cell_volume     1617.31(16)
_cell_formula_units_Z     8
_cell_measurement_reflns_used     3900
_cell_measurement_theta_min     2.19
_cell_measurement_theta_max     26.91
_cell_measurement_temperature     296(2)
_exptl_crystal_description     block
_exptl_crystal_colour     yellow
_exptl_crystal_size_max     0.21
_exptl_crystal_size_mid     0.17
_exptl_crystal_size_min     0.09
_exptl_crystal_density_diffrn     1.775
_exptl_crystal_density_meas     ?
_exptl_crystal_density_method     'not measured'
_exptl_crystal_F_000     848
_exptl_absorpt_coefficient_mu     5.261
_exptl_absorpt_correction_type     'multi-scan'
_exptl_absorpt_process_details     '(SADABS; Bruker, 2008)'
_exptl_absorpt_correction_T_min     0.3841
_exptl_absorpt_correction_T_max     0.6201
_exptl_special_details
;
;
_diffrn_ambient_temperature     296(2)
_diffrn_radiation_type     MoK\a
_diffrn_radiation_wavelength     0.71073
_diffrn_radiation_source     'fine-focus sealed tube'
_diffrn_radiation_monochromator     graphite
_diffrn_measurement_device_type     'Bruker APEXII CCD'
_diffrn_measurement_method     '\f and \w'
_diffrn_detector_area_resol_mean     ?
_diffrn_reflns_number     12968
_diffrn_reflns_av_R_equivalents     0.0254
_diffrn_reflns_av_sigmaI/netI     0.0280
_diffrn_reflns_theta_min     2.11
_diffrn_reflns_theta_max     28.28
_diffrn_reflns_theta_full     27.50
_diffrn_measured_fraction_theta_max     0.972
_diffrn_measured_fraction_theta_full     0.999
_diffrn_reflns_limit_h_min     -25
_diffrn_reflns_limit_h_max     25
_diffrn_reflns_limit_k_min     -13
_diffrn_reflns_limit_k_max     14
_diffrn_reflns_limit_l_min     -10
_diffrn_reflns_limit_l_max     10
_refine_special_details
;
Refinement of <i>F</i>^2^ against ALL reflections. The weighted <i>R</i>-factor
<i>wR</i> and goodness of fit <i>S</i> are based on <i>F</i>^2^, conventional
<i>R</i>-factors <i>R</i> are based on <i>F</i>, with <i>F</i> set to zero for
negative <i>F</i>^2^. The threshold expression of <i>F</i>^2^ >
\s(<i>F</i>^2^) is used only for calculating <i>R</i>-factors(gt) <i>etc</i>.
and is not relevant to the choice of reflections for refinement.
<i>R</i>-factors based on <i>F</i>^2^ are statistically about twice as large
as those based on <i>F</i>, and <i>R</i>- factors based on ALL data will be
even larger.
;
_reflns_number_total     3911
_reflns_number_gt     2706
_reflns_threshold_expression     I>2\s(I)
_refine_ls_structure_factor_coef     Fsqd
_refine_ls_matrix_type     full
_refine_ls_R_factor_all     0.0592
_refine_ls_R_factor_gt     0.0346
_refine_ls_wR_factor_gt     0.0785
_refine_ls_wR_factor_ref     0.0865
_refine_ls_goodness_of_fit_ref     1.027
_refine_ls_restrained_S_all     1.027
_refine_ls_number_reflns     3911
_refine_ls_number_parameters     181
_refine_ls_number_restraints     0
_refine_ls_hydrogen_treatment     constr
_refine_ls_weighting_scheme     calc
_refine_ls_weighting_details
         'calc w=1/[\s^2^(Fo^2^)+(0.0372P)^2^+0.7786P] where P=(Fo^2^+2Fc^2^)/3'
_atom_sites_solution_hydrogens     geom
_atom_sites_solution_primary     direct
_atom_sites_solution_secondary     difmap
_refine_ls_shift/su_max     0.001
_refine_ls_shift/su_mean     0.000
_refine_diff_density_max     0.819
_refine_diff_density_min     -0.775
_refine_ls_extinction_method     none
_refine_ls_extinction_coef     ?
loop_
    _atom_type_symbol
    _atom_type_description
    _atom_type_scat_dispersion_real
    _atom_type_scat_dispersion_imag
    _atom_type_scat_source
    'C' 'C' 0.0033 0.0016
                         'International Tables Vol C Tables 4.2.6.8 and 6.1.1.4'
    'H' 'H' 0.0000 0.0000
                         'International Tables Vol C Tables 4.2.6.8 and 6.1.1.4'
    'N' 'N' 0.0061 0.0033
                         'International Tables Vol C Tables 4.2.6.8 and 6.1.1.4'
    'S' 'S' 0.1246 0.1234
                         'International Tables Vol C Tables 4.2.6.8 and 6.1.1.4'
    'Br' 'Br' -0.2901 2.4595
                         'International Tables Vol C Tables 4.2.6.8 and 6.1.1.4'
_computing_data_collection     'APEX2 (Bruker, 2008)'
_computing_cell_refinement     'SAINT (Bruker, 2008)'
_computing_data_reduction     'SAINT (Bruker, 2008)'
_computing_structure_solution     'SHELXS97 (Sheldrick, 2008)'
_computing_structure_refinement     'SHELXL97 (Sheldrick, 2008)'
_computing_molecular_graphics     'ORTEP-3 for Windows (Farrugia, 1997)'
_computing_publication_material     'SHELXTL (Sheldrick, 2008)'
loop_
    _atom_site_type_symbol
    _atom_site_label
    _atom_site_fract_x
    _atom_site_fract_y
    _atom_site_fract_z
    _atom_site_U_iso_or_equiv
    _atom_site_adp_type
    _atom_site_calc_flag
    _atom_site_refinement_flags
    _atom_site_occupancy
    _atom_site_disorder_assembly
    _atom_site_disorder_group
    Br Br2 0.315314(16) 0.36346(4) 0.36641(5) 0.07035(13) Uani d . 1 . .
    Br Br1 0.538072(18) 0.69050(5) 1.27120(5) 0.08477(16) Uani d . 1 . .
    S S2 -0.04123(4) 0.26135(7) 0.39188(10) 0.05003(18) Uani d . 1 . .
    S S1 0.21328(4) 0.52885(7) 0.75427(10) 0.05230(19) Uani d . 1 . .
    N N2 -0.03383(11) 0.4881(2) 0.2688(3) 0.0473(6) Uani d . 1 . .
    H H2A -0.0119 0.5515 0.2367 0.057 Uiso calc R 1 . .
    H H2B -0.0780 0.4916 0.2623 0.057 Uiso calc R 1 . .
    C C1 0.23831(13) 0.6495(2) 0.8875(3) 0.0412(6) Uani d . 1 . .
    C C9 0.07643(12) 0.3842(2) 0.3369(3) 0.0342(5) Uani d . 1 . .
    C C12 0.21855(13) 0.3743(3) 0.3549(3) 0.0429(6) Uani d . 1 . .
    C C10 0.10919(14) 0.4633(2) 0.2364(4) 0.0459(6) Uani d . 1 . .
    H H10A 0.0831 0.5200 0.1618 0.055 Uiso calc R 1 . .
    C C14 0.11668(14) 0.3004(3) 0.4448(3) 0.0474(7) Uani d . 1 . .
    H H14A 0.0956 0.2466 0.5131 0.057 Uiso calc R 1 . .
    C C5 0.44606(15) 0.6804(3) 1.1491(4) 0.0558(8) Uani d . 1 . .
    C C8 0.00020(13) 0.3859(2) 0.3280(3) 0.0370(5) Uani d . 1 . .
    C C13 0.18748(14) 0.2945(3) 0.4535(4) 0.0515(7) Uani d . 1 . .
    H H13A 0.2137 0.2366 0.5260 0.062 Uiso calc R 1 . .
    C C11 0.18020(15) 0.4589(3) 0.2457(4) 0.0498(7) Uani d . 1 . .
    H H11A 0.2018 0.5127 0.1785 0.060 Uiso calc R 1 . .
    N N1 0.19425(12) 0.7375(2) 0.9174(3) 0.0554(6) Uani d . 1 . .
    H H1A 0.2082 0.7985 0.9867 0.067 Uiso calc R 1 . .
    H H1B 0.1517 0.7338 0.8675 0.067 Uiso calc R 1 . .
    C C2 0.31088(13) 0.6623(2) 0.9781(3) 0.0408(6) Uani d . 1 . .
    C C6 0.40650(16) 0.7873(3) 1.1197(4) 0.0622(8) Uani d . 1 . .
    H H6A 0.4250 0.8654 1.1563 0.075 Uiso calc R 1 . .
    C C3 0.35274(15) 0.5562(3) 1.0060(4) 0.0549(7) Uani d . 1 . .
    H H3A 0.3351 0.4783 0.9659 0.066 Uiso calc R 1 . .
    C C7 0.33903(15) 0.7780(3) 1.0352(4) 0.0540(7) Uani d . 1 . .
    H H7A 0.3119 0.8502 1.0162 0.065 Uiso calc R 1 . .
    C C4 0.42000(16) 0.5644(3) 1.0919(4) 0.0639(9) Uani d . 1 . .
    H H4A 0.4475 0.4926 1.1110 0.077 Uiso calc R 1 . .
loop_
    _atom_site_aniso_label
    _atom_site_aniso_U_11
    _atom_site_aniso_U_22
    _atom_site_aniso_U_33
    _atom_site_aniso_U_12
    _atom_site_aniso_U_13
    _atom_site_aniso_U_23
    Br2 0.03962(17) 0.0895(3) 0.0834(3) 0.00005(15) 0.01476(15) 0.00159(19)
    Br1 0.04511(19) 0.1196(4) 0.0842(3) -0.00878(19) -0.00386(16) -0.0108(2)
    S2 0.0434(4) 0.0390(4) 0.0685(5) -0.0063(3) 0.0120(3) 0.0056(3)
    S1 0.0465(4) 0.0459(4) 0.0626(5) -0.0022(3) 0.0043(3) -0.0081(3)
    N2 0.0398(12) 0.0358(12) 0.0667(15) 0.0016(9) 0.0101(11) 0.0030(11)
    C1 0.0427(14) 0.0402(14) 0.0415(14) 0.0002(11) 0.0096(11) 0.0055(11)
    C9 0.0400(13) 0.0271(12) 0.0358(13) -0.0022(10) 0.0076(10) -0.0035(10)
    C12 0.0405(14) 0.0435(15) 0.0448(15) -0.0022(12) 0.0078(11) -0.0071(12)
    C10 0.0485(15) 0.0347(14) 0.0566(17) 0.0078(12) 0.0150(12) 0.0086(12)
    C14 0.0444(15) 0.0515(17) 0.0459(15) -0.0021(12) 0.0067(12) 0.0152(13)
    C5 0.0392(15) 0.078(2) 0.0497(17) -0.0057(15) 0.0057(12) -0.0030(15)
    C8 0.0428(13) 0.0305(13) 0.0375(13) -0.0018(10) 0.0065(10) -0.0057(10)
    C13 0.0420(15) 0.0607(18) 0.0499(16) 0.0040(13) 0.0023(12) 0.0138(14)
    C11 0.0552(17) 0.0372(15) 0.0628(18) -0.0003(13) 0.0261(14) 0.0071(13)
    N1 0.0442(13) 0.0528(15) 0.0659(16) 0.0090(11) 0.0004(11) -0.0115(12)
    C2 0.0395(13) 0.0418(15) 0.0420(14) 0.0003(11) 0.0099(11) 0.0036(11)
    C6 0.0509(18) 0.063(2) 0.072(2) -0.0100(15) 0.0088(15) -0.0202(17)
    C3 0.0483(16) 0.0439(16) 0.069(2) -0.0015(13) 0.0022(14) 0.0035(14)
    C7 0.0518(17) 0.0471(17) 0.0633(19) -0.0007(13) 0.0108(14) -0.0083(14)
    C4 0.0477(17) 0.058(2) 0.082(2) 0.0054(15) 0.0008(15) 0.0080(17)
_geom_special_details
;
All e.s.d.'s (except the e.s.d. in the dihedral angle between two l.s. planes)
are estimated using the full covariance matrix. The cell e.s.d.'s are taken
into account individually in the estimation of e.s.d.'s in distances, angles
and torsion angles; correlations between e.s.d.'s in cell parameters are only
used when they are defined by crystal symmetry. An approximate (isotropic)
treatment of cell e.s.d.'s is used for estimating e.s.d.'s involving l.s.
planes.
;
loop_
    _geom_bond_atom_site_label_1
    _geom_bond_atom_site_label_2
    _geom_bond_site_symmetry_2
    _geom_bond_distance
    _geom_bond_publ_flag
    Br2 C12 . 1.890(3) ?
    Br1 C5 . 1.896(3) ?
    S2 C8 . 1.675(3) ?
    S1 C1 . 1.674(3) ?
    N2 C8 . 1.316(3) ?
    N2 H2A . 0.8600 ?
    N2 H2B . 0.8600 ?
    C1 N1 . 1.322(3) ?
    C1 C2 . 1.484(4) ?
    C9 C14 . 1.380(3) ?
    C9 C10 . 1.388(3) ?
    C9 C8 . 1.486(3) ?
    C12 C13 . 1.364(4) ?
    C12 C11 . 1.373(4) ?
    C10 C11 . 1.384(4) ?
    C10 H10A . 0.9300 ?
    C14 C13 . 1.381(4) ?
    C14 H14A . 0.9300 ?
    C5 C6 . 1.371(5) ?
    C5 C4 . 1.379(5) ?
    C13 H13A . 0.9300 ?
    C11 H11A . 0.9300 ?
    N1 H1A . 0.8600 ?
    N1 H1B . 0.8600 ?
    C2 C3 . 1.388(4) ?
    C2 C7 . 1.389(4) ?
    C6 C7 . 1.378(4) ?
    C6 H6A . 0.9300 ?
    C3 C4 . 1.377(4) ?
    C3 H3A . 0.9300 ?
    C7 H7A . 0.9300 ?
    C4 H4A . 0.9300 ?
loop_
    _geom_angle_atom_site_label_1
    _geom_angle_atom_site_label_2
    _geom_angle_atom_site_label_3
    _geom_angle_site_symmetry_1
    _geom_angle_site_symmetry_3
    _geom_angle
    _geom_angle_publ_flag
    C8 N2 H2A . . 120.0 ?
    C8 N2 H2B . . 120.0 ?
    H2A N2 H2B . . 120.0 ?
    N1 C1 C2 . . 116.9(2) ?
    N1 C1 S1 . . 121.5(2) ?
    C2 C1 S1 . . 121.58(19) ?
    C14 C9 C10 . . 118.0(2) ?
    C14 C9 C8 . . 120.0(2) ?
    C10 C9 C8 . . 122.0(2) ?
    C13 C12 C11 . . 120.8(3) ?
    C13 C12 Br2 . . 118.7(2) ?
    C11 C12 Br2 . . 120.4(2) ?
    C11 C10 C9 . . 120.8(2) ?
    C11 C10 H10A . . 119.6 ?
    C9 C10 H10A . . 119.6 ?
    C9 C14 C13 . . 121.5(2) ?
    C9 C14 H14A . . 119.2 ?
    C13 C14 H14A . . 119.2 ?
    C6 C5 C4 . . 121.1(3) ?
    C6 C5 Br1 . . 120.0(2) ?
    C4 C5 Br1 . . 118.9(2) ?
    N2 C8 C9 . . 118.1(2) ?
    N2 C8 S2 . . 120.9(2) ?
    C9 C8 S2 . . 120.96(18) ?
    C12 C13 C14 . . 119.3(3) ?
    C12 C13 H13A . . 120.3 ?
    C14 C13 H13A . . 120.3 ?
    C12 C11 C10 . . 119.5(3) ?
    C12 C11 H11A . . 120.3 ?
    C10 C11 H11A . . 120.3 ?
    C1 N1 H1A . . 120.0 ?
    C1 N1 H1B . . 120.0 ?
    H1A N1 H1B . . 120.0 ?
    C3 C2 C7 . . 118.3(3) ?
    C3 C2 C1 . . 119.6(2) ?
    C7 C2 C1 . . 122.1(2) ?
    C5 C6 C7 . . 119.3(3) ?
    C5 C6 H6A . . 120.3 ?
    C7 C6 H6A . . 120.3 ?
    C4 C3 C2 . . 121.1(3) ?
    C4 C3 H3A . . 119.4 ?
    C2 C3 H3A . . 119.4 ?
    C6 C7 C2 . . 121.0(3) ?
    C6 C7 H7A . . 119.5 ?
    C2 C7 H7A . . 119.5 ?
    C3 C4 C5 . . 119.1(3) ?
    C3 C4 H4A . . 120.5 ?
    C5 C4 H4A . . 120.5 ?
loop_
    _geom_torsion_atom_site_label_1
    _geom_torsion_atom_site_label_2
    _geom_torsion_atom_site_label_3
    _geom_torsion_atom_site_label_4
    _geom_torsion_site_symmetry_1
    _geom_torsion_site_symmetry_2
    _geom_torsion_site_symmetry_3
    _geom_torsion_site_symmetry_4
    _geom_torsion
    _geom_torsion_publ_flag
    C3 C1 C2 S1 . . . . 23.6(3) ?
    C14 C8 C9 S2 . . . . 20.5(3) ?
loop_
    _geom_hbond_atom_site_label_D
    _geom_hbond_atom_site_label_H
    _geom_hbond_atom_site_label_A
    _geom_hbond_site_symmetry_A
    _geom_hbond_distance_DH
    _geom_hbond_distance_HA
    _geom_hbond_distance_DA
    _geom_hbond_angle_DHA
    N2 H2A S2 2 0.86 2.73 3.583(2) 172.4
    N2 H2B S1 3_566 0.86 2.65 3.500(2) 172.8
    N1 H1A S1 4_576 0.86 2.78 3.605(3) 160.4
    N1 H1B S2 3_566 0.86 2.71 3.523(2) 158.4
data_global
_journal_date_recd_electronic     2009-05-14
_journal_date_accepted     2009-05-14
_journal_name_full     'Acta Crystallographica, Section E'
_journal_year     2009
_journal_volume     65
_journal_issue      6
_journal_page_first     o1333
_journal_page_last     o1333
_journal_paper_category     QO
_journal_coeditor_code     BT2956
_publ_contact_author_name
;
'Hameed, Shahid'
;
_publ_contact_author_address
;
Department of Chemistry
Quaid-i-Azam University
Islamabad-45320
Pakistan
;
_publ_contact_author_email     'shameed@qau.edu.pk'
_publ_contact_author_fax     '+92 51 9064 2241'
_publ_contact_author_phone     '+92 51 9064 2133'
_publ_section_title
;
4-Bromothiobenzamide
;
loop_
    _publ_author_name
    _publ_author_address
    'Khan, Mahmood-ul-Hassan'
;
Department of Chemistry
Quaid-i-Azam University
Islamabad 45320
Pakistan
;
    'Hameed, Shahid'
;
Department of Chemistry
Quaid-i-Azam University
Islamabad 45320
Pakistan
;
    'Akhtar, Tashfeen'
;
Department of Chemistry
Quaid-i-Azam University
Islamabad 45320
Pakistan
;
    'Masuda, Jason D.'
;
Department of Chemistry
Saint Mary's University
Halifax
Nova Scotia
Canada B3H 3C3
;
