# Supplementary material for: 4-Bromo­thio­benzamide
Source: Acta Crystallogr Sect E Struct Rep Online. 2009 May 20;65(Pt 6):o1333. doi: 10.1107/S1600536809018273 (PMC2969588; doi:10.1107/S1600536809018273)
Supplement: Supplementary file 2 [file e-65-o1333-Isup2.hkl]

# 
# h,k,l, Fc-squared, Fo-squared, sigma(Fo-squared) and status flag 
# 
data_I
_shelx_title ' 4BTmc_0ma in P2(1)/c' 
_shelx_refln_list_code          4 
_shelx_F_calc_maximum      284.83 
_exptl_crystal_F_000       848.00 
_reflns_d_resolution_high  0.7500 
 
loop_ 
 _symmetry_equiv_pos_as_xyz 
 'x, y, z' 
 '-x, y+1/2, -z+1/2' 
 '-x, -y, -z' 
 'x, -y-1/2, z-1/2' 
 
_cell_length_a    19.6325 
_cell_length_b    10.6101 
_cell_length_c     7.8859 
_cell_angle_alpha  90.000 
_cell_angle_beta  100.078 
_cell_angle_gamma  90.000 
 
_shelx_F_squared_multiplier     1.000 
 
loop_ 
 _refln_index_h 
 _refln_index_k 
 _refln_index_l 
 _refln_F_squared_calc 
 _refln_F_squared_meas 
 _refln_F_squared_sigma 
 _refln_observed_status 
   2   0   0       15.26       33.97      7.54 o 
   3   0   0      437.50      446.77      8.88 o 
   4   0   0    10093.96    10072.46    159.97 o 
   5   0   0      395.34      469.90     14.73 o 
   6   0   0     9590.02     9592.79    145.84 o 
   7   0   0     1140.53     1224.50     36.32 o 
   8   0   0    39380.29    36793.17   1655.85 o 
   9   0   0    25253.80    24972.35    644.46 o 
  10   0   0      162.20      327.81     15.26 o 
  11   0   0     2155.09     2153.39     41.41 o 
  12   0   0     7856.81     7779.10    123.55 o 
  13   0   0     5058.99     5142.60     85.52 o 
  14   0   0    11780.58    11886.38    307.67 o 
  15   0   0      874.65      958.90     59.61 o 
  16   0   0       28.25       31.52     13.08 o 
  17   0   0       37.10       27.69     14.03 o 
  18   0   0      826.42      940.87     40.77 o 
  19   0   0     2087.91     2230.12     56.19 o 
  20   0   0        5.40       33.44     39.06 o 
  21   0   0     1097.87     1081.06     33.19 o 
  22   0   0     1684.11     1679.73     42.15 o 
  23   0   0        3.55       28.37     17.91 o 
  24   0   0       32.15        8.91     17.93 o 
  25   0   0       39.73       60.99     28.09 o 
   1   1   0     2188.56     2206.34     62.41 o 
   2   1   0     1556.12     1633.88     15.64 o 
   3   1   0      164.24      147.63      2.83 o 
   4   1   0      427.53      482.25      6.13 o 
   5   1   0       17.71       28.02      2.75 o 
   6   1   0    40919.83    38035.84    566.71 o 
   7   1   0     9205.11     8934.29     96.45 o 
   8   1   0    15903.96    15613.40    165.99 o 
   9   1   0       62.80       71.31      6.26 o 
  10   1   0     1633.39     1858.08     25.68 o 
  11   1   0     2477.43     2734.40     35.02 o 
  12   1   0     3736.88     3917.24     53.41 o 
  13   1   0     1138.79     1173.19     37.09 o 
  14   1   0     1832.04     1841.58     28.16 o 
  15   1   0     2242.72     2285.13     33.06 o 
  16   1   0     2037.73     2007.94     30.47 o 
  17   1   0      148.39      162.36     11.63 o 
  18   1   0      368.10      375.98     14.93 o 
  19   1   0       43.22       70.86     10.90 o 
  20   1   0     3347.63     3427.59     46.77 o 
  21   1   0     1085.56     1080.43     23.62 o 
  22   1   0      181.53      182.29     13.87 o 
  23   1   0       11.03       12.09     16.22 o 
  24   1   0       21.64        9.53     14.04 o 
  25   1   0      226.63      282.62     19.38 o 
   0   2   0    17162.96    13225.56    292.59 o 
   1   2   0     8215.64     8069.48    167.08 o 
   2   2   0     8892.09     9896.25     95.58 o 
   3   2   0      353.96      349.98      4.31 o 
   4   2   0     1286.47     1391.21     13.67 o 
   5   2   0     3477.85     3511.29     31.88 o 
   6   2   0     1167.05     1205.78     13.00 o 
   7   2   0      971.24      953.81     13.99 o 
   8   2   0     3320.59     3276.59     31.06 o 
   9   2   0        8.36       12.39      5.90 o 
  10   2   0     3349.43     3230.60     39.39 o 
  11   2   0      288.14      289.02      9.91 o 
  12   2   0     2058.74     2117.31     29.46 o 
  13   2   0      644.91      641.72     18.50 o 
  14   2   0     6659.82     6499.67     75.12 o 
  15   2   0      790.22      777.12     17.76 o 
  16   2   0       12.23        5.19     16.80 o 
  17   2   0      295.54      270.96     12.39 o 
  18   2   0      334.47      329.91     13.60 o 
  19   2   0       18.35        3.95     10.51 o 
  20   2   0      115.27      119.92     15.92 o 
  21   2   0      102.23      105.24     12.49 o 
  22   2   0      367.65      409.15     16.34 o 
  23   2   0       96.71      111.71     13.61 o 
  24   2   0       45.64       25.57     12.52 o 
  25   2   0        9.93        0.41     21.58 o 
   1   3   0     3446.69     3674.82     58.52 o 
   2   3   0      305.72      299.17      4.45 o 
   3   3   0       10.32       20.19      4.85 o 
   4   3   0    15734.58    16456.95    141.94 o 
   5   3   0      872.41      877.10     10.06 o 
   6   3   0     1500.97     1507.82     15.59 o 
   7   3   0     2873.40     3182.73     29.95 o 
   8   3   0     2906.01     2823.43     27.34 o 
   9   3   0     2664.21     2836.55     30.07 o 
  10   3   0     2056.95     2009.29     23.22 o 
  11   3   0       58.28       38.70      5.44 o 
  12   3   0      385.00      396.41     10.61 o 
  13   3   0      494.74      493.18     14.37 o 
  14   3   0        6.37        9.35      8.01 o 
  15   3   0     1389.10     1357.58     23.62 o 
  16   3   0       34.59       43.67      9.68 o 
  17   3   0      126.16      150.65     11.23 o 
  18   3   0      990.61      992.62     27.30 o 
  19   3   0        1.66       -0.62     11.87 o 
  20   3   0      142.58      173.71     16.22 o 
  21   3   0       29.01       22.75     10.99 o 
  22   3   0      185.38      187.66     14.30 o 
  23   3   0      228.72      220.45     15.14 o 
  24   3   0      119.72      127.97     13.71 o 
  25   3   0        4.66       -5.73     19.87 o 
   0   4   0      444.94      402.26     12.33 o 
   1   4   0     6317.05     6406.65     85.45 o 
   2   4   0     4728.42     4802.60     42.65 o 
   3   4   0     8446.25     8626.19     69.44 o 
   4   4   0       71.12       49.43      3.84 o 
   5   4   0    11600.96    11801.72    111.91 o 
   6   4   0     1109.44     1066.58     13.29 o 
   7   4   0     3044.27     3089.09     29.31 o 
   8   4   0      946.83      971.09     12.97 o 
   9   4   0     2047.21     2124.54     23.66 o 
  10   4   0     1561.83     1614.29     19.70 o 
  11   4   0      699.25      712.52     12.48 o 
  12   4   0     3533.29     3521.89     40.34 o 
  13   4   0     8048.59     8034.96     79.57 o 
  14   4   0       67.41       63.95      8.71 o 
  15   4   0        1.13       -2.62      8.71 o 
  16   4   0     3597.33     3486.91     45.57 o 
  17   4   0      108.69      109.44     10.51 o 
  18   4   0       54.10       53.52     10.50 o 
  19   4   0      332.45      337.10     24.62 o 
  20   4   0      106.93      112.88     12.64 o 
  21   4   0      306.02      289.70     15.48 o 
  22   4   0      257.34      280.14     15.37 o 
  23   4   0       34.16       37.40     13.36 o 
  24   4   0      335.06      340.10     17.08 o 
   1   5   0     9694.81     9495.09    136.23 o 
   2   5   0     1888.19     1872.82     26.39 o 
   3   5   0       99.18      137.93      3.90 o 
   4   5   0     2315.54     2175.63     20.97 o 
   5   5   0      548.20      570.03      8.08 o 
   6   5   0      999.35     1162.43     13.64 o 
   7   5   0     9156.55     8990.27     78.83 o 
   8   5   0      335.29      358.15      9.92 o 
   9   5   0      637.07      623.01     10.74 o 
  10   5   0     3107.41     3078.72     34.88 o 
  11   5   0      606.54      590.97     14.42 o 
  12   5   0     1272.76     1237.47     20.48 o 
  13   5   0       68.77       64.47      8.29 o 
  14   5   0       14.95       17.39      8.24 o 
  15   5   0      162.75      172.33     10.63 o 
  16   5   0      236.99      229.97     11.28 o 
  17   5   0       40.60       29.61     10.24 o 
  18   5   0     1032.46     1083.24     23.20 o 
  19   5   0      314.33      300.86     14.41 o 
  20   5   0      389.97      410.32     23.74 o 
  21   5   0      419.16      424.12     17.50 o 
  22   5   0      172.95      167.42     14.98 o 
  23   5   0        6.02       26.05     13.34 o 
  24   5   0        3.36      -15.44     15.44 o 
   0   6   0     2084.05     2022.94     28.15 o 
   1   6   0     3010.79     2876.47     44.82 o 
   2   6   0      581.13      570.79      9.30 o 
   3   6   0      420.50      493.88     10.03 o 
   4   6   0      441.66      491.38      9.66 o 
   5   6   0     1471.95     1494.80     17.56 o 
   6   6   0       75.35       67.65      4.29 o 
   7   6   0      141.70      165.76      5.53 o 
   8   6   0      403.36      436.44      9.04 o 
   9   6   0     2230.53     2232.22     32.44 o 
  10   6   0       43.01       30.88      5.27 o 
  11   6   0        3.14       -0.58      6.80 o 
  12   6   0      287.23      285.10     16.30 o 
  13   6   0     2496.02     2487.10     34.72 o 
  14   6   0      399.93      413.97     13.27 o 
  15   6   0       50.58       42.75      9.28 o 
  16   6   0       42.86       45.01      9.74 o 
  17   6   0       25.02       25.67     10.09 o 
  18   6   0        0.83        4.25     10.77 o 
  19   6   0       37.51       50.26     13.51 o 
  20   6   0       19.19        7.27     12.64 o 
  21   6   0      366.23      423.79     16.72 o 
  22   6   0       25.43       48.11     12.41 o 
  23   6   0       52.83       83.55     12.90 o 
   1   7   0      376.64      365.20     12.35 o 
   2   7   0      222.13      209.64     11.65 o 
   3   7   0     2284.84     2328.27     54.13 o 
   4   7   0      198.15      249.81     10.43 o 
   5   7   0      357.12      337.93      9.95 o 
   6   7   0      514.86      518.06     10.81 o 
   7   7   0      863.34      820.78     14.19 o 
   8   7   0      232.39      248.70      8.61 o 
   9   7   0     1740.12     1634.39     27.79 o 
  10   7   0      696.94      620.50     17.13 o 
  11   7   0       83.50       68.49      9.15 o 
  12   7   0      576.29      580.42     18.26 o 
  13   7   0      161.08      119.42     10.97 o 
  14   7   0      229.11      185.51     13.77 o 
  15   7   0      746.27      806.51     21.82 o 
  16   7   0      111.21      111.55     12.30 o 
  17   7   0      245.94      237.25     14.61 o 
  18   7   0      172.76      150.79     15.17 o 
  19   7   0      242.32      258.33     27.30 o 
  20   7   0       72.26       63.73     13.77 o 
  21   7   0       38.98       47.69     12.66 o 
  22   7   0      199.70      167.38     14.43 o 
   0   8   0      865.96      826.38     26.04 o 
   1   8   0     2614.18     2610.88     43.61 o 
   2   8   0      438.83      427.62     14.05 o 
   3   8   0     3273.68     3298.43     53.04 o 
   4   8   0      339.07      341.63     12.21 o 
   5   8   0        2.48        3.54      6.14 o 
   6   8   0      256.69      299.51     10.76 o 
   7   8   0      134.93      167.32      8.36 o 
   8   8   0      398.90      363.34     15.97 o 
   9   8   0       30.16       20.51     10.41 o 
  10   8   0      263.05      242.73     14.29 o 
  11   8   0     2110.92     2066.70     50.71 o 
  12   8   0       23.01       26.67     19.87 o 
  13   8   0        0.38        1.37     11.69 o 
  14   8   0        7.95       11.11     12.83 o 
  15   8   0      198.25      170.54     23.98 o 
  16   8   0       95.37       60.23     14.49 o 
  17   8   0      431.49      347.11     20.77 o 
  18   8   0        5.51        1.41     14.29 o 
  19   8   0       71.13       96.87     17.44 o 
  20   8   0       17.52        5.77     16.95 o 
  21   8   0        0.64        1.37     25.35 o 
   1   9   0       17.05       11.83      7.50 o 
   2   9   0      752.22      776.43     19.85 o 
   3   9   0       43.19       47.74      8.24 o 
   4   9   0      842.38      832.00     16.93 o 
   5   9   0     1688.64     1700.00     27.05 o 
   6   9   0      974.52      940.09     19.00 o 
   7   9   0      114.43      105.21     10.89 o 
   8   9   0       68.73       71.76     11.99 o 
   9   9   0     1011.15      959.76     26.40 o 
  10   9   0       23.07       19.75     11.11 o 
  11   9   0      323.11      314.37     16.71 o 
  12   9   0       82.53       95.62     13.46 o 
  13   9   0      285.48      330.79     18.39 o 
  14   9   0      115.63       84.51     15.26 o 
  15   9   0       57.48       47.99     14.63 o 
  16   9   0        0.86       -2.85     13.99 o 
  17   9   0      314.48      313.07     21.52 o 
  18   9   0        7.32       -3.10     27.41 o 
  19   9   0      126.08      120.35     19.31 o 
   0  10   0      388.94      393.32     22.61 o 
   1  10   0       45.60       52.02     10.62 o 
   2  10   0      454.59      430.01     15.99 o 
   3  10   0      304.40      307.16     11.86 o 
   4  10   0        0.81        3.79     13.32 o 
   5  10   0        0.47        5.09     11.11 o 
   6  10   0       46.46       50.63     11.38 o 
   7  10   0       45.47       47.73     11.51 o 
   8  10   0      180.99      171.52     15.00 o 
   9  10   0        0.03       -8.86     16.79 o 
  10  10   0        3.91        8.60     16.45 o 
  11  10   0      405.84      443.69     20.35 o 
  12  10   0        3.79        3.15     12.78 o 
  13  10   0       46.33       50.13     15.26 o 
  14  10   0       43.83       45.22     19.87 o 
  15  10   0      187.71      156.81     16.71 o 
  16  10   0       14.13       26.78     15.61 o 
  17  10   0       36.87       41.89     17.85 o 
   1  11   0       63.99       68.59     15.07 o 
   2  11   0       23.80       47.94     10.89 o 
   3  11   0      210.93      203.27     11.18 o 
   4  11   0      107.00      124.28     13.75 o 
   5  11   0       32.42       50.92     11.60 o 
   6  11   0       23.18        5.40     12.57 o 
   7  11   0       60.49       78.59     13.27 o 
   8  11   0        7.50       22.62     23.30 o 
   9  11   0       18.76       20.72     27.41 o 
  10  11   0        9.13        7.20     12.67 o 
  11  11   0        2.08       18.16     16.79 o 
  12  11   0        7.30        5.64     28.44 o 
  13  11   0       21.61        9.73     15.00 o 
  14  11   0        1.19       -3.92     15.74 o 
  15  11   0       73.98       43.17     26.04 o 
   0  12   0      207.18      198.72     20.56 o 
   1  12   0        2.49       -5.82     11.14 o 
   2  12   0      142.14      147.25     26.38 o 
   3  12   0       71.34       80.63     14.14 o 
   4  12   0       39.74       60.44     26.72 o 
   5  12   0        0.36      -12.71     13.27 o 
   6  12   0        2.61       -5.05     11.80 o 
   7  12   0       35.64       36.89     13.27 o 
   8  12   0        0.30       -3.43     14.05 o 
   9  12   0      119.89      120.39     17.15 o 
  10  12   0      165.28      161.07     18.41 o 
  11  12   0       27.89       48.48     16.71 o 
  12  12   0       33.76       29.63     15.26 o 
   1  13   0      113.67      127.94     19.53 o 
   2  13   0       54.69       33.69     14.24 o 
   3  13   0       17.83       11.18     14.03 o 
   4  13   0       18.39        7.58     14.24 o 
   5  13   0       45.64       51.73     15.02 o 
   6  13   0       50.49       43.61     17.82 o 
   7  13   0      143.81      154.27     18.05 o 
   8  13   0        0.35       -9.94     17.13 o 
   9  13   0        7.90       36.32     21.24 o 
   3  14   0       17.30       33.58     21.24 o 
 -25   1   1      206.28      204.03     15.22 o 
 -24   1   1       14.48        1.48     12.12 o 
 -23   1   1      384.69      372.39     16.01 o 
 -22   1   1      186.78      196.31     13.27 o 
 -21   1   1       40.28       39.20     13.06 o 
 -20   1   1       71.24       46.61     10.35 o 
 -19   1   1        1.16        0.96      9.47 o 
 -18   1   1      120.44      124.53     12.07 o 
 -17   1   1     2945.98     2922.63     39.57 o 
 -16   1   1      963.69      969.80     19.54 o 
 -15   1   1     1872.03     1916.43     28.52 o 
 -14   1   1     1342.89     1358.91     20.29 o 
 -13   1   1       68.04       54.20      6.32 o 
 -12   1   1       75.47       60.22      5.26 o 
 -11   1   1        8.09       10.62      4.12 o 
 -10   1   1      293.02      368.11      9.90 o 
  -9   1   1     8629.72     9310.33     76.20 o 
  -8   1   1     3922.18     3829.27     32.64 o 
  -7   1   1      208.19      215.63      5.34 o 
  -6   1   1    10013.07    10384.57     83.57 o 
  -5   1   1     3211.26     3225.96     28.65 o 
  -4   1   1     5485.66     5848.07     47.20 o 
  -3   1   1      499.50      505.35      5.84 o 
  -2   1   1        0.64        9.38      4.47 o 
  -1   1   1       55.14       97.05     11.99 o 
   0   1   1     1585.32     1711.08     16.64 o 
   1   1   1     3476.99     3655.47     31.77 o 
   2   1   1      925.57     1023.78      9.77 o 
   3   1   1     1628.94     1795.18     16.67 o 
   4   1   1    10333.46    10817.80     93.12 o 
   5   1   1    17789.95    17771.06    168.29 o 
   6   1   1      413.43      456.45     11.73 o 
   7   1   1        5.43       17.66      5.50 o 
   8   1   1       34.10       43.88      4.05 o 
   9   1   1     3581.06     3980.97     57.44 o 
  10   1   1     1658.09     1653.86     20.32 o 
  11   1   1     2866.24     2801.05     31.46 o 
  12   1   1      122.21      106.57      9.90 o 
  13   1   1     3674.00     3566.99     45.22 o 
  14   1   1      248.77      250.31     11.90 o 
  15   1   1      551.78      609.33     22.55 o 
  16   1   1        5.44       14.70      9.52 o 
  17   1   1      599.12      626.21     18.12 o 
  18   1   1      184.73      215.94     16.84 o 
  19   1   1      675.55      634.74     18.78 o 
  20   1   1       53.67       69.30     12.33 o 
  21   1   1       50.53       72.24     12.67 o 
  22   1   1       41.74       37.27     12.00 o 
  23   1   1      325.43      383.51     17.07 o 
  24   1   1      109.73      107.57     14.24 o 
 -25   2   1       44.65       32.87     16.31 o 
 -24   2   1      577.28      567.52     23.93 o 
 -23   2   1      736.77      755.69     22.85 o 
 -22   2   1       10.61       12.50     11.24 o 
 -21   2   1      704.35      684.92     19.88 o 
 -20   2   1      147.89      157.32     12.01 o 
 -19   2   1      596.18      583.76     17.80 o 
 -18   2   1      236.27      271.03     12.47 o 
 -17   2   1        3.86       -1.50      9.11 o 
 -16   2   1     3105.01     3027.00     40.42 o 
 -15   2   1     3931.93     3819.19     51.71 o 
 -14   2   1     1018.51     1051.12     17.40 o 
 -13   2   1      812.86      837.68     23.19 o 
 -12   2   1       26.35       29.00      5.15 o 
 -11   2   1     7322.55     7241.33     65.47 o 
 -10   2   1    18361.89    18674.70    161.57 o 
  -9   2   1      993.41     1035.13     11.26 o 
  -8   2   1     5895.84     6081.28     50.37 o 
  -7   2   1     1802.03     1821.21     16.62 o 
  -6   2   1       82.60      111.58      4.11 o 
  -5   2   1      805.76      813.74      8.23 o 
  -4   2   1      942.18      982.55     11.16 o 
  -3   2   1    10151.83    10516.96    110.64 o 
  -2   2   1    42084.71    39811.69    902.10 o 
  -1   2   1    59503.20    54170.41    807.20 o 
   0   2   1    12143.15    12950.70    157.02 o 
   1   2   1      789.63      795.50      7.81 o 
   2   2   1     9218.26     9890.22     78.20 o 
   3   2   1    19946.97    20376.27    160.20 o 
   4   2   1     4437.64     4595.24     37.25 o 
   5   2   1        2.45       10.83      2.30 o 
   6   2   1     8144.31     8006.70     86.66 o 
   7   2   1     6801.48     6849.43     67.23 o 
   8   2   1        8.92       14.24      3.99 o 
   9   2   1     3846.38     3914.94     47.74 o 
  10   2   1     2011.19     2087.30     24.18 o 
  11   2   1     9687.62     9489.93    104.84 o 
  12   2   1     7009.93     6830.54     78.20 o 
  13   2   1      152.61      166.81     10.25 o 
  14   2   1      299.27      276.39     11.44 o 
  15   2   1       48.06       27.56      9.24 o 
  16   2   1     1398.53     1401.66     26.01 o 
  17   2   1     2562.06     2572.15     37.34 o 
  18   2   1      148.96      148.99     11.94 o 
  19   2   1      684.76      677.54     22.89 o 
  20   2   1      945.81      902.58     22.27 o 
  21   2   1       24.15       17.08     12.76 o 
  22   2   1      160.02      162.54     14.39 o 
  23   2   1        0.39       -9.90     12.76 o 
  24   2   1      117.00      100.40     14.37 o 
 -25   3   1       25.75       20.70     16.60 o 
 -24   3   1       19.86       17.95     12.69 o 
 -23   3   1      193.25      169.89     14.06 o 
 -22   3   1     1830.56     1855.32     31.85 o 
 -21   3   1      195.96      205.54     18.10 o 
 -20   3   1      101.74       88.36     11.34 o 
 -19   3   1       33.51       17.83     10.31 o 
 -18   3   1     2334.91     2253.83     44.41 o 
 -17   3   1     1314.37     1322.32     33.78 o 
 -16   3   1       40.10       41.94      9.09 o 
 -15   3   1        8.84       20.18      7.09 o 
 -14   3   1     1476.14     1466.89     18.79 o 
 -13   3   1      385.25      386.30      9.97 o 
 -12   3   1      947.89      918.13     15.28 o 
 -11   3   1     1008.81      962.36     13.33 o 
 -10   3   1     4869.76     4833.91     44.85 o 
  -9   3   1    13596.91    13237.07    115.28 o 
  -8   3   1     4468.32     4470.92     37.77 o 
  -7   3   1       39.47       59.19      2.72 o 
  -6   3   1     1096.56     1164.86     13.81 o 
  -5   3   1      719.78      697.41     11.63 o 
  -4   3   1    19170.64    18852.93    176.69 o 
  -3   3   1    18098.92    17655.71    259.70 o 
  -2   3   1      695.08      713.90     11.38 o 
  -1   3   1     5537.70     5532.14     84.86 o 
   0   3   1    12772.49    13065.51    156.72 o 
   1   3   1     1810.68     1947.77     19.49 o 
   2   3   1        6.58       14.15      2.89 o 
   3   3   1     2303.08     2539.63     21.40 o 
   4   3   1     6717.01     6734.48     58.37 o 
   5   3   1     7910.33     7749.33     62.23 o 
   6   3   1    12572.05    12801.04    101.70 o 
   7   3   1        9.01       23.42      2.70 o 
   8   3   1      196.10      184.20      5.71 o 
   9   3   1     3430.75     3566.15     54.54 o 
  10   3   1    11478.92    11460.71    124.36 o 
  11   3   1      412.39      420.30     13.07 o 
  12   3   1      609.77      621.66     15.41 o 
  13   3   1       24.54       24.64      8.38 o 
  14   3   1       92.14       98.21      9.94 o 
  15   3   1      418.92      397.26     13.74 o 
  16   3   1      121.95      116.90     10.09 o 
  17   3   1      732.99      747.88     25.43 o 
  18   3   1     3026.11     3197.56     44.28 o 
  19   3   1     1737.86     1761.35     30.31 o 
  20   3   1       22.45       -6.49     12.36 o 
  21   3   1        7.05       -7.26     11.48 o 
  22   3   1      331.94      353.58     16.32 o 
  23   3   1      194.58      196.39     15.03 o 
  24   3   1       97.19       73.35     17.10 o 
 -25   4   1       58.53       43.58     25.75 o 
 -24   4   1      276.08      301.73     29.87 o 
 -23   4   1       99.05      105.26     13.53 o 
 -22   4   1        0.24       -6.49     11.62 o 
 -21   4   1       40.86       41.75     11.69 o 
 -20   4   1       17.36        8.01     10.51 o 
 -19   4   1        0.54       -0.33      9.65 o 
 -18   4   1        8.81       13.45      9.78 o 
 -17   4   1        5.58       -9.05      9.05 o 
 -16   4   1     1781.02     1800.64     29.97 o 
 -15   4   1     3445.36     3439.02     35.44 o 
 -14   4   1     1142.81     1171.57     16.67 o 
 -13   4   1      821.96      886.55     20.61 o 
 -12   4   1     2404.32     2528.78     26.71 o 
 -11   4   1     1808.51     1852.20     24.92 o 
 -10   4   1     1177.72     1191.67     14.88 o 
  -9   4   1     3283.14     3334.81     29.47 o 
  -8   4   1       11.61       -0.47      3.92 o 
  -7   4   1     1535.73     1519.06     17.81 o 
  -6   4   1     2089.74     2283.62     24.28 o 
  -5   4   1        0.83        8.35      4.37 o 
  -4   4   1     4041.01     4298.98     54.76 o 
  -3   4   1     5733.62     5761.24     72.05 o 
  -2   4   1     1791.40     1604.64     28.98 o 
  -1   4   1     5302.63     5256.21     65.44 o 
   0   4   1     7046.19     7403.38     90.59 o 
   1   4   1      541.70      546.39      8.06 o 
   2   4   1     7062.80     7400.09     63.83 o 
   3   4   1    15066.35    15452.98    131.43 o 
   4   4   1     2182.12     2136.84     22.19 o 
   5   4   1        0.79        3.55      2.31 o 
   6   4   1     1581.21     1672.43     16.91 o 
   7   4   1       79.79      105.97      3.62 o 
   8   4   1      909.69      984.34     16.04 o 
   9   4   1     1071.16     1092.73     13.28 o 
  10   4   1      991.34      983.49     15.27 o 
  11   4   1     6509.97     6530.44     68.43 o 
  12   4   1     4294.73     4305.90     51.98 o 
  13   4   1     1798.43     1780.10     27.30 o 
  14   4   1       14.56       16.30      8.55 o 
  15   4   1       22.18       17.14      8.97 o 
  16   4   1      617.52      562.59     17.01 o 
  17   4   1      381.73      397.37     17.60 o 
  18   4   1       12.98       -3.89     10.27 o 
  19   4   1       15.40       -4.19     10.33 o 
  20   4   1       66.61      113.71     10.63 o 
  21   4   1      161.93      170.64     11.45 o 
  22   4   1        8.13        1.79     12.37 o 
  23   4   1        2.33      -10.50     14.04 o 
  24   4   1       82.84      108.95     28.78 o 
 -24   5   1      108.26       69.35     31.18 o 
 -23   5   1       81.18      110.03     13.68 o 
 -22   5   1       10.57        2.77     12.04 o 
 -21   5   1      214.47      214.93     14.51 o 
 -20   5   1      646.33      663.02     23.14 o 
 -19   5   1      699.95      691.80     19.26 o 
 -18   5   1        5.11       12.57      9.11 o 
 -17   5   1       14.61       27.52     11.18 o 
 -16   5   1       22.08       19.37      9.18 o 
 -15   5   1        4.70        8.80      7.36 o 
 -14   5   1        3.39        1.33      6.07 o 
 -13   5   1      795.65      865.28     20.66 o 
 -12   5   1     2169.86     2114.11     25.20 o 
 -11   5   1     1295.18     1317.55     37.08 o 
 -10   5   1      227.63      209.67      7.49 o 
  -9   5   1       15.73        5.01      4.57 o 
  -8   5   1      888.78      784.50     11.96 o 
  -7   5   1     4622.87     4661.67     46.85 o 
  -6   5   1      539.49      523.83      8.66 o 
  -5   5   1     6958.46     7328.14     70.79 o 
  -4   5   1      886.00      885.84     15.13 o 
  -3   5   1       77.07       56.51      6.38 o 
  -2   5   1       37.30       35.77      8.43 o 
  -1   5   1     3966.62     4107.45     54.38 o 
   0   5   1       35.61       34.57      6.05 o 
   1   5   1     3200.53     3362.96     54.30 o 
   2   5   1     2571.45     2662.84     62.80 o 
   3   5   1     1967.01     2107.63     22.05 o 
   4   5   1       21.57       14.57      2.81 o 
   5   5   1     2576.84     2595.31     27.16 o 
   6   5   1       29.78       28.56      5.11 o 
   7   5   1     5598.30     5555.69     96.50 o 
   8   5   1     3469.90     3505.60     38.24 o 
   9   5   1      836.66      808.26     13.22 o 
  10   5   1      248.25      275.69     11.35 o 
  11   5   1      619.85      578.51     12.64 o 
  12   5   1      596.78      515.45     20.40 o 
  13   5   1      666.57      562.79     17.96 o 
  14   5   1      193.03      204.58      9.56 o 
  15   5   1       37.06       38.97      8.01 o 
  16   5   1     1065.31      996.04     21.06 o 
  17   5   1      884.58      884.96     20.93 o 
  18   5   1        1.72       13.34      9.08 o 
  19   5   1      162.74      167.67     11.04 o 
  20   5   1      365.09      337.61     14.48 o 
  21   5   1      681.94      600.16     17.19 o 
  22   5   1       18.86       10.52     10.96 o 
  23   5   1       45.93       52.17     14.12 o 
 -23   6   1        0.52       -0.31     15.35 o 
 -22   6   1       35.82       45.15     15.47 o 
 -21   6   1      146.67      193.33     16.94 o 
 -20   6   1        0.37       -5.53     12.49 o 
 -19   6   1       76.25       66.69     16.26 o 
 -18   6   1     1050.68     1047.66     35.52 o 
 -17   6   1       18.39       10.23     10.82 o 
 -16   6   1      376.41      404.30     20.28 o 
 -15   6   1        6.06        0.04     12.78 o 
 -14   6   1      141.28      153.78     12.57 o 
 -13   6   1     5144.69     5204.79     61.34 o 
 -12   6   1      707.37      744.09     15.42 o 
 -11   6   1       18.76       15.58      6.14 o 
 -10   6   1      319.56      282.20     14.10 o 
  -9   6   1       63.18       70.13      5.66 o 
  -8   6   1      553.90      595.81     15.31 o 
  -7   6   1     2931.56     2902.57     35.19 o 
  -6   6   1      593.62      553.30     14.74 o 
  -5   6   1     3214.44     3103.97     32.55 o 
  -4   6   1     5862.18     6098.53     66.89 o 
  -3   6   1      362.76      403.04      8.80 o 
  -2   6   1       15.60       45.76     23.38 o 
  -1   6   1     1041.80     1011.43     22.76 o 
   0   6   1     1331.38     1255.48     32.98 o 
   1   6   1     8445.57     8283.66    174.44 o 
   2   6   1     2654.06     2756.67     48.86 o 
   3   6   1     1825.56     1936.66     21.41 o 
   4   6   1      929.12      973.71     13.74 o 
   5   6   1     3609.35     3577.19     36.67 o 
   6   6   1      673.50      607.33     12.02 o 
   7   6   1       14.54       21.73      3.97 o 
   8   6   1      630.44      607.11     12.75 o 
   9   6   1     1797.79     1826.78     25.17 o 
  10   6   1     1567.59     1611.44     23.28 o 
  11   6   1      108.19      127.67      8.89 o 
  12   6   1     1852.39     1793.86     23.54 o 
  13   6   1     1858.59     1708.74     31.25 o 
  14   6   1     1143.04     1074.39     18.14 o 
  15   6   1      655.75      625.26     15.14 o 
  16   6   1       66.83       55.41      8.89 o 
  17   6   1       16.00        3.69      8.48 o 
  18   6   1        0.06        5.34      8.85 o 
  19   6   1       64.37       40.89      9.79 o 
  20   6   1      117.74      103.34     13.14 o 
  21   6   1        8.33       12.21     10.36 o 
  22   6   1      251.10      264.08     15.75 o 
 -22   7   1       13.33        2.27     19.85 o 
 -21   7   1        1.71       -9.26     26.72 o 
 -20   7   1      346.96      380.28     22.98 o 
 -19   7   1      301.94      332.44     23.01 o 
 -18   7   1        0.94      -15.07     26.04 o 
 -17   7   1      191.20      177.40     32.55 o 
 -16   7   1        8.95       -5.86     14.81 o 
 -15   7   1      273.60      285.31     41.80 o 
 -14   7   1        6.78      -12.18     12.18 o 
 -13   7   1       25.01       41.24     10.35 o 
 -12   7   1     1375.73     1346.35     26.96 o 
 -11   7   1      189.82      209.00     12.96 o 
 -10   7   1      206.24      197.40      9.13 o 
  -9   7   1      569.52      554.67     12.85 o 
  -8   7   1       32.60       33.67      5.50 o 
  -7   7   1      991.40      996.14     16.15 o 
  -6   7   1     2261.27     2210.07     25.49 o 
  -5   7   1      168.80      183.42      9.96 o 
  -4   7   1      798.23      768.37     19.19 o 
  -3   7   1      128.55      125.84      6.75 o 
  -2   7   1      212.24      199.30      8.58 o 
  -1   7   1     1660.21     1634.60     25.74 o 
   0   7   1       59.46       50.33      6.76 o 
   1   7   1       30.42       31.01      5.74 o 
   2   7   1     2150.60     2117.23     26.98 o 
   3   7   1      705.34      752.71     13.41 o 
   4   7   1      334.11      321.90      9.59 o 
   5   7   1      267.52      286.74      7.39 o 
   6   7   1      191.37      155.33      5.86 o 
   7   7   1     2032.33     1999.33     29.60 o 
   8   7   1      878.94      877.67     22.27 o 
   9   7   1       12.34       11.02      8.95 o 
  10   7   1      210.14      259.76     19.19 o 
  11   7   1        6.40       16.77      9.15 o 
  12   7   1      290.19      241.09     12.27 o 
  13   7   1      651.28      680.85     19.68 o 
  14   7   1       31.87       17.05     10.38 o 
  15   7   1      293.10      300.00     14.56 o 
  16   7   1      286.38      310.72     13.85 o 
  17   7   1       39.67       54.27     10.51 o 
  18   7   1       95.91       87.66     14.93 o 
  19   7   1        6.84        0.54     11.39 o 
  20   7   1       49.17       37.98     12.25 o 
  21   7   1      237.96      218.20     23.97 o 
 -21   8   1      105.89      149.38     30.15 o 
 -20   8   1       17.21        3.40     41.46 o 
 -19   8   1       30.55       22.77     16.39 o 
 -18   8   1       65.26       63.87     17.82 o 
 -17   8   1       81.86       75.82     16.79 o 
 -16   8   1       46.62       55.88     14.51 o 
 -15   8   1      115.06       90.47     13.95 o 
 -14   8   1        0.24       -7.01     11.80 o 
 -13   8   1      172.65      169.32     13.57 o 
 -12   8   1      678.43      639.93     18.78 o 
 -11   8   1      260.77      253.03     12.86 o 
 -10   8   1     1151.50     1091.98     18.87 o 
  -9   8   1      515.54      511.58     21.26 o 
  -8   8   1       58.06       61.85     10.93 o 
  -7   8   1        7.61        5.48      6.18 o 
  -6   8   1       67.25       56.79      6.59 o 
  -5   8   1       12.00       11.97      5.81 o 
  -4   8   1     1315.43     1273.76     31.51 o 
  -3   8   1      172.27      186.34      9.27 o 
  -2   8   1     2947.35     2918.43     41.90 o 
  -1   8   1      226.97      230.99      9.84 o 
   0   8   1     1018.05     1040.80     20.20 o 
   1   8   1      581.68      546.82     14.19 o 
   2   8   1      142.81      138.69      7.38 o 
   3   8   1      149.40      163.21     11.37 o 
   4   8   1      204.40      210.63     15.63 o 
   5   8   1       25.49       29.09      8.58 o 
   6   8   1       37.70       50.78      9.59 o 
   7   8   1      841.70      842.67     34.26 o 
   8   8   1       83.45       73.46     18.16 o 
   9   8   1      426.66      423.11     18.88 o 
  10   8   1        2.29       16.79     10.18 o 
  11   8   1       84.44       78.09     12.29 o 
  12   8   1       20.82        9.68     11.11 o 
  13   8   1       19.95       40.63     13.80 o 
  14   8   1       43.93       42.53     26.72 o 
  15   8   1       13.22        0.98     13.95 o 
  16   8   1        0.67      -14.32     14.32 o 
  17   8   1        4.30       -0.76     24.67 o 
  18   8   1       23.50       21.99     20.21 o 
  19   8   1      224.63      225.94     20.42 o 
  20   8   1       72.70       53.12     17.85 o 
 -20   9   1        6.34      -24.67     26.04 o 
 -19   9   1        2.87       15.09     15.80 o 
 -18   9   1       20.73       16.71     30.15 o 
 -17   9   1        2.00       -9.04     16.45 o 
 -16   9   1       97.13       96.22     14.73 o 
 -15   9   1       42.27       28.24     13.95 o 
 -14   9   1       88.90       93.15     14.44 o 
 -13   9   1        0.76        2.88     12.83 o 
 -12   9   1      100.41       65.05     26.04 o 
 -11   9   1       52.10       38.65     15.76 o 
 -10   9   1        1.50        0.05      9.13 o 
  -9   9   1       75.35       86.40     10.38 o 
  -8   9   1       72.95       74.77      7.89 o 
  -7   9   1       10.79        6.60      6.93 o 
  -6   9   1      144.17      137.54      8.75 o 
  -5   9   1        3.08       10.11      6.51 o 
  -4   9   1        1.23        9.17     17.02 o 
  -3   9   1      922.44      881.20     19.71 o 
  -2   9   1       54.45       65.76      8.73 o 
  -1   9   1       15.51       20.90      7.99 o 
   0   9   1     1146.07     1113.63     23.06 o 
   1   9   1       17.29       21.12      8.75 o 
   2   9   1        1.74        2.08      6.51 o 
   3   9   1       94.01       94.66      7.41 o 
   4   9   1       13.65        6.10      8.81 o 
   5   9   1        3.27       -2.83      8.27 o 
   6   9   1       41.74       58.07     10.89 o 
   7   9   1       92.87      126.46     12.29 o 
   8   9   1      460.02      394.47     21.24 o 
   9   9   1        4.04        4.19     26.04 o 
  10   9   1       76.66       60.60     12.11 o 
  11   9   1      153.24      138.98     30.49 o 
  12   9   1       22.48        5.82     12.78 o 
  13   9   1       55.40       83.38     20.56 o 
  14   9   1       34.37       36.80     14.32 o 
  15   9   1        0.27       -0.03     15.21 o 
  16   9   1       65.41       66.73     16.23 o 
  17   9   1       55.17       41.23     27.75 o 
  18   9   1       10.28       30.10     18.84 o 
 -18  10   1        8.89      -15.76     24.67 o 
 -17  10   1       14.09       -0.79     15.30 o 
 -16  10   1       11.95        6.46     25.70 o 
 -15  10   1        2.29        6.49     15.21 o 
 -14  10   1       16.57       26.49     14.03 o 
 -13  10   1       41.72       50.52     14.77 o 
 -12  10   1      290.15      301.36     18.39 o 
 -11  10   1       37.99       33.27     20.56 o 
 -10  10   1       14.37        7.68     10.63 o 
  -9  10   1       18.82       18.05     11.69 o 
  -8  10   1      580.36      541.86     19.62 o 
  -7  10   1      156.29      165.80     10.23 o 
  -6  10   1        9.79       12.39     10.48 o 
  -5  10   1        5.50        5.48      7.61 o 
  -4  10   1       87.76       89.95      9.00 o 
  -3  10   1      186.78      201.19     19.44 o 
  -2  10   1        1.60       -1.12      8.16 o 
  -1  10   1      141.93      169.94     12.60 o 
   0  10   1     2825.87     2776.66     41.91 o 
   1  10   1       37.30       36.03      8.36 o 
   2  10   1       37.98       36.27     11.32 o 
   3  10   1      160.46      144.40     14.05 o 
   4  10   1      233.92      222.35     22.61 o 
   5  10   1      282.06      312.00     16.45 o 
   6  10   1       39.42       57.12     13.02 o 
   7  10   1       48.15       61.77     12.35 o 
   8  10   1       90.68       85.74     18.50 o 
   9  10   1      721.01      706.32     24.95 o 
  10  10   1       76.03       51.79     13.36 o 
  11  10   1      148.68      140.44     16.23 o 
  12  10   1       49.81       48.78     25.70 o 
  13  10   1        2.14       11.84     15.26 o 
  14  10   1       47.52       23.81     15.26 o 
  15  10   1        4.11        1.22     14.98 o 
  16  10   1       83.94       62.11     16.45 o 
 -16  11   1        0.96      -23.98     23.98 o 
 -15  11   1       13.81       18.65     17.15 o 
 -14  11   1      131.11      168.42     17.85 o 
 -13  11   1       51.84       48.21     17.13 o 
 -12  11   1        1.83       -5.77     13.95 o 
 -11  11   1      237.53      213.37     41.80 o 
 -10  11   1        0.63       -3.36     12.67 o 
  -9  11   1       18.42       31.30     13.75 o 
  -8  11   1       58.19       66.43     13.54 o 
  -7  11   1       48.33       52.31     13.06 o 
  -6  11   1      373.33      382.30     24.33 o 
  -5  11   1        1.14       15.16      8.69 o 
  -4  11   1        2.47       14.71      9.19 o 
  -3  11   1      132.89      124.40     11.60 o 
  -2  11   1       37.47       17.54     11.65 o 
  -1  11   1       14.66       27.07      9.69 o 
   0  11   1      149.27      178.26     12.83 o 
   1  11   1       65.77       58.56     12.08 o 
   2  11   1       16.06       21.41     15.07 o 
   3  11   1      228.81      263.38     15.79 o 
   4  11   1       49.28       61.24     34.60 o 
   5  11   1      124.66      117.09     13.80 o 
   6  11   1       87.90       81.84     13.80 o 
   7  11   1       54.56       51.22     13.32 o 
   8  11   1      211.45      204.95     19.87 o 
   9  11   1       11.82        1.03     13.46 o 
  10  11   1        5.45       17.16     14.77 o 
  11  11   1       68.99       68.29     16.79 o 
  12  11   1       10.36        1.47     14.32 o 
  13  11   1       84.60       94.57     18.13 o 
  14  11   1        1.71       -3.65     16.23 o 
 -13  12   1       16.48       -2.06     21.24 o 
 -12  12   1        6.11        5.27     14.03 o 
 -11  12   1        9.13        2.42     13.80 o 
 -10  12   1       53.60       65.47     18.84 o 
  -9  12   1       85.58       93.27     16.39 o 
  -8  12   1       83.07       71.41     14.32 o 
  -7  12   1        2.75       -4.95     13.80 o 
  -6  12   1        1.83      -11.32     11.32 o 
  -5  12   1      240.55      230.70     16.47 o 
  -4  12   1       17.88       26.40     12.36 o 
  -3  12   1       13.53       15.80      9.74 o 
  -2  12   1       23.90       25.01     10.18 o 
  -1  12   1       21.74       -0.69     15.76 o 
   0  12   1        1.07        8.91     14.39 o 
   1  12   1      140.97      143.65     34.26 o 
   2  12   1      107.92      112.44     14.15 o 
   3  12   1      158.88      149.68     18.84 o 
   4  12   1        7.47        1.90     14.39 o 
   5  12   1        5.72      -11.81     12.08 o 
   6  12   1       51.94       62.93     14.39 o 
   7  12   1       40.55       37.49     14.81 o 
   8  12   1        8.35      -14.03     14.03 o 
   9  12   1        0.66       -5.46     15.48 o 
  10  12   1       87.05      101.44     17.47 o 
  11  12   1        1.14      -15.61     15.61 o 
  -9  13   1       12.46       19.20     24.33 o 
  -8  13   1        7.96       10.23     36.32 o 
  -7  13   1        0.14       -8.55     15.00 o 
  -6  13   1       24.34       26.89     14.77 o 
  -5  13   1        4.48       26.91     14.63 o 
  -4  13   1       67.45       76.93     14.98 o 
  -3  13   1      166.05      154.18     23.30 o 
  -2  13   1      173.68      189.56     17.47 o 
  -1  13   1       20.48       -5.48     18.50 o 
   0  13   1        4.06        5.10     16.10 o 
   1  13   1        5.12       -6.64     14.03 o 
   2  13   1        6.13       -3.98     15.12 o 
   3  13   1        5.64       -1.80     15.30 o 
   4  13   1       71.72       70.96     16.58 o 
   5  13   1        8.35        6.17     14.80 o 
   6  13   1        3.03        5.92     44.88 o 
   7  13   1        3.57        9.25     16.58 o 
   8  13   1       42.37       69.21     21.93 o 
   0  14   1       17.42       39.74     22.61 o 
   1  14   1       18.04        5.48     21.24 o 
   2  14   1       11.01       -7.54     19.19 o 
 -25   0   2      858.29     1048.40     52.76 o 
 -24   0   2       29.23       15.07     25.35 o 
 -23   0   2      435.94      426.90     34.26 o 
 -22   0   2        1.15      -15.76     19.87 o 
 -21   0   2      780.57      728.33     51.73 o 
 -20   0   2      694.28      693.45     26.81 o 
 -19   0   2     1535.84     1440.54     36.56 o 
 -18   0   2      621.67      658.59     23.95 o 
 -17   0   2     4658.32     4464.53     77.99 o 
 -16   0   2      303.19      328.14     17.36 o 
 -15   0   2        6.63       10.68     10.63 o 
 -14   0   2       93.99       86.48     11.80 o 
 -13   0   2    11900.73    11613.30    163.91 o 
 -12   0   2    20925.32    20474.31    354.90 o 
 -11   0   2     3582.53     3636.47     59.44 o 
 -10   0   2      996.57     1013.92     17.50 o 
  -9   0   2     2871.43     3082.64     35.63 o 
  -8   0   2     7657.29     7684.44     82.77 o 
  -7   0   2      595.86      567.53     12.81 o 
  -6   0   2     3221.81     3280.98     46.98 o 
  -5   0   2    12466.04    12606.73    205.10 o 
  -4   0   2    46447.00    42633.02    524.00 o 
  -3   0   2    81129.12    66758.38   1659.96 o 
  -2   0   2    11560.25    11376.97    169.39 o 
  -1   0   2     8570.08     8946.21    131.21 o 
   0   0   2    18808.09    18897.47    295.01 o 
   1   0   2    26066.49    24671.08    357.69 o 
   2   0   2    11020.81    11022.12    151.55 o 
   3   0   2     1452.09     1485.60     17.77 o 
   4   0   2      430.71      471.96      7.75 o 
   5   0   2    12424.47    12496.38    131.94 o 
   6   0   2      628.54      550.05      9.16 o 
   7   0   2      662.86      635.27     10.77 o 
   8   0   2      492.48      650.03     12.77 o 
   9   0   2    23998.29    23103.25    458.81 o 
  10   0   2     4303.81     4114.44     54.76 o 
  11   0   2     1142.42     1023.95     26.65 o 
  12   0   2      174.24      163.01     13.75 o 
  13   0   2     1925.90     1969.83     41.66 o 
  14   0   2     3754.81     3607.64     80.17 o 
  15   0   2     4265.33     4161.37     74.86 o 
  16   0   2     3274.39     3285.93    145.27 o 
  17   0   2     2244.52     2033.46     65.44 o 
  18   0   2      366.54      323.48     20.55 o 
  19   0   2        2.98        2.23     33.58 o 
  20   0   2      612.60      600.08     26.64 o 
  21   0   2      174.71      188.37     20.07 o 
  22   0   2      224.30      225.15     39.74 o 
  23   0   2      618.66      611.86     28.80 o 
 -25   1   2      570.72      639.79     42.83 o 
 -24   1   2      186.85      227.64     37.34 o 
 -23   1   2      455.84      483.47     24.95 o 
 -22   1   2      172.27      145.97     17.56 o 
 -21   1   2       33.08       21.07     15.03 o 
 -20   1   2      657.79      586.22     23.44 o 
 -19   1   2     3262.49     3158.02     42.64 o 
 -18   1   2      487.41      510.17     15.88 o 
 -17   1   2       45.00       52.91      9.05 o 
 -16   1   2       76.37       70.20      9.32 o 
 -15   1   2        1.43       -8.31      8.70 o 
 -14   1   2     1935.96     1789.84     23.51 o 
 -13   1   2       93.15      138.53      9.67 o 
 -12   1   2      972.83      989.61     12.20 o 
 -11   1   2    11223.65    10858.05     88.73 o 
 -10   1   2     3352.76     3466.02     30.40 o 
  -9   1   2      863.26      796.93      9.31 o 
  -8   1   2      181.94      178.74      4.34 o 
  -7   1   2     6893.00     6721.39     60.78 o 
  -6   1   2    11651.41    11505.34     92.17 o 
  -5   1   2    10743.05    10513.34     90.87 o 
  -4   1   2       19.07       22.44      4.40 o 
  -3   1   2     6584.43     6653.07     63.49 o 
  -2   1   2     8984.42     9599.78    100.39 o 
  -1   1   2     1104.07     1069.49     10.56 o 
   0   1   2    25022.59    25092.43    198.62 o 
   1   1   2     6280.68     6645.26     57.21 o 
   2   1   2     5137.18     5412.02     43.45 o 
   3   1   2    33693.00    31946.63    251.02 o 
   4   1   2     2035.25     1980.89     17.26 o 
   5   1   2     1152.79     1181.18     11.28 o 
   6   1   2     1600.64     1760.46     16.06 o 
   7   1   2    14592.57    15158.43    120.38 o 
   8   1   2    17024.90    17165.88    195.40 o 
   9   1   2     3578.34     3624.03     37.79 o 
  10   1   2       98.37       99.85      5.31 o 
  11   1   2     2987.99     2794.49     28.64 o 
  12   1   2      270.42      279.77      9.19 o 
  13   1   2       76.84       66.77      7.46 o 
  14   1   2      211.98      216.72     11.20 o 
  15   1   2     1289.31     1303.64     24.15 o 
  16   1   2     1763.29     1776.02     29.29 o 
  17   1   2     1848.45     1821.66     30.31 o 
  18   1   2      472.76      424.04     15.80 o 
  19   1   2      102.79       83.11     12.49 o 
  20   1   2      297.58      280.54     15.03 o 
  21   1   2      887.63      935.90     23.98 o 
  22   1   2      906.94      930.47     26.72 o 
  23   1   2        4.46       -1.00     13.24 o 
 -25   2   2      142.86      157.16     21.04 o 
 -24   2   2        0.42        0.60     16.67 o 
 -23   2   2       38.06       28.44     17.44 o 
 -22   2   2      187.51      205.41     20.10 o 
 -21   2   2       58.45       44.46     11.37 o 
 -20   2   2      116.06       89.17     10.79 o 
 -19   2   2      167.53      160.23     11.18 o 
 -18   2   2      139.78      120.32     10.13 o 
 -17   2   2     3124.39     3149.55     52.52 o 
 -16   2   2       16.19       13.12      8.98 o 
 -15   2   2      676.86      703.50     12.88 o 
 -14   2   2      214.80      221.71      7.66 o 
 -13   2   2     4161.50     4054.58     39.40 o 
 -12   2   2       18.29       21.09      4.68 o 
 -11   2   2     2481.52     2449.17     22.85 o 
 -10   2   2     4092.47     4354.38     37.26 o 
  -9   2   2     2410.69     2397.45     28.28 o 
  -8   2   2       61.95       53.43      2.95 o 
  -7   2   2      352.08      293.97      4.81 o 
  -6   2   2      651.63      670.84      8.86 o 
  -5   2   2    16212.78    16008.04    151.39 o 
  -4   2   2      103.45      122.85      4.00 o 
  -3   2   2     4612.79     4691.79     59.85 o 
  -2   2   2    14689.24    15156.67    225.86 o 
  -1   2   2    15444.47    15934.17    193.35 o 
   0   2   2     4849.85     5114.29     54.89 o 
   1   2   2    28774.94    27779.29    236.63 o 
   2   2   2     6350.73     6670.83     58.07 o 
   3   2   2     1663.53     1696.93     16.85 o 
   4   2   2      958.17     1059.67     15.02 o 
   5   2   2       26.13       34.95      2.81 o 
   6   2   2      198.47      199.45      5.87 o 
   7   2   2     4434.44     4362.09     36.56 o 
   8   2   2      440.50      463.47      8.77 o 
   9   2   2     1940.19     1892.73     20.29 o 
  10   2   2     3801.38     3719.22     35.92 o 
  11   2   2     2255.73     2123.62     25.63 o 
  12   2   2      156.18      132.15      7.88 o 
  13   2   2     1724.43     1646.34     35.90 o 
  14   2   2      827.22      824.12     15.86 o 
  15   2   2      521.91      536.85     13.58 o 
  16   2   2      205.94      204.34      9.73 o 
  17   2   2       20.55       17.40     10.10 o 
  18   2   2      248.41      243.98     14.24 o 
  19   2   2      158.26      164.10     13.36 o 
  20   2   2        6.21       -6.06     11.98 o 
  21   2   2       23.05        6.63     11.12 o 
  22   2   2       14.75       27.72     13.05 o 
  23   2   2      224.69      222.85     16.27 o 
 -25   3   2        8.08      -15.76     23.98 o 
 -24   3   2       39.10       55.91     18.82 o 
 -23   3   2      254.09      263.16     30.15 o 
 -22   3   2       83.88       76.35     17.85 o 
 -21   3   2      386.02      413.62     16.20 o 
 -20   3   2       45.78       25.62     10.35 o 
 -19   3   2       67.74       67.36     10.21 o 
 -18   3   2      207.25      203.92     14.26 o 
 -17   3   2      912.14      934.18     19.50 o 
 -16   3   2     2092.46     2161.83     25.29 o 
 -15   3   2      557.82      530.93     13.89 o 
 -14   3   2       14.56        8.66      8.08 o 
 -13   3   2     1682.52     1722.44     20.15 o 
 -12   3   2      115.39      118.66      5.94 o 
 -11   3   2      508.67      475.62      9.14 o 
 -10   3   2     2236.25     2330.91     21.68 o 
  -9   3   2     5414.97     5466.00     45.82 o 
  -8   3   2     4222.86     4543.48     41.38 o 
  -7   3   2     2778.52     2751.57     25.97 o 
  -6   3   2     1383.74     1390.10     15.66 o 
  -5   3   2      419.01      393.54      7.22 o 
  -4   3   2     1010.41     1000.29     15.39 o 
  -3   3   2       43.74       43.80      5.14 o 
  -2   3   2     5085.50     5426.18     83.97 o 
  -1   3   2     1568.96     1702.24     29.56 o 
   0   3   2     1634.60     1667.41     19.56 o 
   1   3   2     1577.80     1551.86     18.53 o 
   2   3   2     1058.03     1148.56     10.66 o 
   3   3   2      145.23      199.19      4.22 o 
   4   3   2     1085.60     1147.72     12.36 o 
   5   3   2     5741.95     5693.50     50.72 o 
   6   3   2      986.44      898.58     10.98 o 
   7   3   2     1027.57     1019.48     12.33 o 
   8   3   2       13.59       11.95      3.80 o 
   9   3   2      116.11      117.47      5.26 o 
  10   3   2     2129.40     2075.63     24.86 o 
  11   3   2      353.13      314.32      9.39 o 
  12   3   2     1426.27     1373.32     19.58 o 
  13   3   2     2510.47     2334.62     29.05 o 
  14   3   2      130.74      141.40      9.23 o 
  15   3   2      130.96      117.50      9.00 o 
  16   3   2       36.19       15.86      8.03 o 
  17   3   2      150.57      153.79     10.45 o 
  18   3   2       92.59       55.91     11.95 o 
  19   3   2      671.39      557.83     19.09 o 
  20   3   2      249.38      245.74     15.14 o 
  21   3   2       10.01        9.63     12.76 o 
  22   3   2        2.82        4.50     12.79 o 
  23   3   2       29.57        4.80     13.78 o 
 -25   4   2       14.79        0.00     25.35 o 
 -24   4   2       55.27       43.45     18.24 o 
 -23   4   2       99.09      149.12     47.97 o 
 -22   4   2       98.26       82.86     18.54 o 
 -21   4   2      298.59      326.18     14.98 o 
 -20   4   2      341.15      344.39     17.43 o 
 -19   4   2      280.10      277.06     13.45 o 
 -18   4   2     1115.15     1119.18     19.71 o 
 -17   4   2      136.02      126.87      8.34 o 
 -16   4   2      121.03      154.96      9.91 o 
 -15   4   2      977.05     1001.74     15.48 o 
 -14   4   2      422.72      469.37     11.05 o 
 -13   4   2      611.44      566.82     11.26 o 
 -12   4   2     1512.83     1456.42     18.23 o 
 -11   4   2      287.90      302.40      8.74 o 
 -10   4   2     3095.85     3227.76     34.56 o 
  -9   4   2     1082.65     1085.59     12.99 o 
  -8   4   2        7.26       10.34      3.74 o 
  -7   4   2     6513.27     6307.47     56.54 o 
  -6   4   2      103.97      116.33      4.32 o 
  -5   4   2       69.03      112.15      4.48 o 
  -4   4   2     8908.47     9273.01    114.26 o 
  -3   4   2      936.78      947.48     14.88 o 
  -2   4   2      808.39      758.81     17.62 o 
  -1   4   2     6900.30     7109.55    109.53 o 
   0   4   2      192.39      222.79     19.24 o 
   1   4   2     8306.06     8714.43     82.25 o 
   2   4   2     2112.64     2290.99     21.35 o 
   3   4   2      548.66      548.23      8.53 o 
   4   4   2    15206.40    15560.16    123.15 o 
   5   4   2      744.51      789.49      9.96 o 
   6   4   2      113.58      102.24      4.43 o 
   7   4   2     2470.94     2434.06     24.31 o 
   8   4   2       82.79       82.29      5.01 o 
   9   4   2      274.88      332.20     18.83 o 
  10   4   2     3692.21     3619.43     38.82 o 
  11   4   2       22.22       20.16      8.47 o 
  12   4   2     4854.65     4571.00     49.65 o 
  13   4   2      570.36      560.76     13.49 o 
  14   4   2      303.58      285.18     10.36 o 
  15   4   2      914.56      903.95     17.61 o 
  16   4   2      362.45      331.67     12.06 o 
  17   4   2       17.30       -2.79      9.12 o 
  18   4   2      643.16      622.74     18.08 o 
  19   4   2        1.88       12.18     11.28 o 
  20   4   2       21.56       30.71     19.62 o 
  21   4   2      546.91      556.30     19.60 o 
  22   4   2      242.35      210.90     18.45 o 
  23   4   2      101.52      113.29     21.04 o 
 -23   5   2        0.41      -23.98     26.04 o 
 -22   5   2      170.21      224.07     32.21 o 
 -21   5   2      178.58      189.71     24.33 o 
 -20   5   2      532.60      538.72     17.95 o 
 -19   5   2      483.43      463.67     16.14 o 
 -18   5   2       14.37       25.62      9.09 o 
 -17   5   2      253.42      243.21      9.50 o 
 -16   5   2      309.75      305.62      9.74 o 
 -15   5   2       58.70       66.59      7.09 o 
 -14   5   2      460.73      452.06     12.41 o 
 -13   5   2     3369.81     3460.95     38.45 o 
 -12   5   2     2341.64     2291.26     27.42 o 
 -11   5   2      840.08      758.02     13.15 o 
 -10   5   2     1523.67     1449.61     18.76 o 
  -9   5   2     2427.74     2425.38     24.53 o 
  -8   5   2      367.83      387.83      8.68 o 
  -7   5   2       21.72       30.07      4.45 o 
  -6   5   2     2837.27     2728.69     28.82 o 
  -5   5   2     6297.33     6184.17     92.78 o 
  -4   5   2       20.60       27.38      5.48 o 
  -3   5   2     2187.22     2220.13     39.97 o 
  -2   5   2     3243.53     3165.16     53.07 o 
  -1   5   2     1838.72     1718.95     31.94 o 
   0   5   2      611.36      594.65     11.94 o 
   1   5   2       71.68       57.22      2.88 o 
   2   5   2     4587.70     4452.57     43.55 o 
   3   5   2       36.07       42.44      2.84 o 
   4   5   2      744.16      705.99      8.96 o 
   5   5   2      160.84      114.54      5.26 o 
   6   5   2     1327.78     1360.10     16.97 o 
   7   5   2      466.08      481.04     11.29 o 
   8   5   2     3073.10     3110.19     33.32 o 
   9   5   2      540.62      596.98     11.89 o 
  10   5   2     3213.56     3215.09     35.51 o 
  11   5   2       90.88       81.35      7.24 o 
  12   5   2       87.98       95.68      7.49 o 
  13   5   2      471.75      480.10     13.03 o 
  14   5   2      162.88      138.29      9.02 o 
  15   5   2      116.24      103.69      9.25 o 
  16   5   2     2054.33     2128.41     29.15 o 
  17   5   2      423.82      451.75     18.73 o 
  18   5   2       49.08       42.38     12.12 o 
  19   5   2      148.81      153.10     12.50 o 
  20   5   2       34.60       32.02     12.30 o 
  21   5   2      309.22      321.80     16.73 o 
  22   5   2        2.14       11.30     15.42 o 
 -23   6   2        2.11        0.00     24.67 o 
 -22   6   2        4.38       34.26     27.41 o 
 -21   6   2      194.65      190.49     28.09 o 
 -20   6   2        1.68        6.40     17.15 o 
 -19   6   2       31.14       20.03     26.04 o 
 -18   6   2      380.00      432.05     18.69 o 
 -17   6   2       13.24       -1.54     11.75 o 
 -16   6   2     1294.48     1217.14     32.02 o 
 -15   6   2       53.05       62.08      9.18 o 
 -14   6   2      101.51      112.72      9.49 o 
 -13   6   2       93.94       90.44      8.70 o 
 -12   6   2     2126.79     2032.25     28.33 o 
 -11   6   2       83.04       90.16      7.75 o 
 -10   6   2      274.72      235.63      8.87 o 
  -9   6   2      222.72      237.14      8.20 o 
  -8   6   2       43.71       42.74      5.79 o 
  -7   6   2       19.30        9.88      5.17 o 
  -6   6   2      296.46      281.44      8.48 o 
  -5   6   2      296.96      316.95     19.87 o 
  -4   6   2     4604.15     4483.05     75.72 o 
  -3   6   2      435.91      405.56     14.70 o 
  -2   6   2      135.70      133.27      6.87 o 
  -1   6   2      183.12      154.50      7.18 o 
   0   6   2     2592.84     2491.69     34.92 o 
   1   6   2     1486.32     1585.95     24.47 o 
   2   6   2      809.40      907.52     14.02 o 
   3   6   2      235.34      234.14     11.08 o 
   4   6   2      723.42      753.81      9.83 o 
   5   6   2       81.84      115.84      6.64 o 
   6   6   2      174.98      200.81      8.23 o 
   7   6   2      733.74      713.16     22.53 o 
   8   6   2     1131.35     1146.98     17.86 o 
   9   6   2      379.28      436.26     12.07 o 
  10   6   2     2514.63     2618.62     30.13 o 
  11   6   2       56.50       61.89      7.36 o 
  12   6   2      105.83       88.99      7.70 o 
  13   6   2       61.47       70.13      7.65 o 
  14   6   2       60.47       88.81      8.79 o 
  15   6   2      257.09      274.92     11.44 o 
  16   6   2        4.37       19.73     10.77 o 
  17   6   2        7.40       17.78      9.79 o 
  18   6   2      201.59      242.66     12.25 o 
  19   6   2        7.15        5.36     10.69 o 
  20   6   2        7.03        0.02     10.91 o 
  21   6   2        5.08      -10.22     13.59 o 
 -22   7   2      309.28      365.23     36.32 o 
 -21   7   2       17.34      -26.04     26.04 o 
 -20   7   2       16.71       55.18     18.91 o 
 -19   7   2        0.22      -14.84     16.88 o 
 -18   7   2      219.43      245.90     16.42 o 
 -17   7   2        5.30       -6.42     12.42 o 
 -16   7   2       72.60       93.09     12.49 o 
 -15   7   2      461.25      495.39     20.20 o 
 -14   7   2       20.93       16.12      8.42 o 
 -13   7   2      613.03      531.45     15.02 o 
 -12   7   2       18.12       13.23      7.55 o 
 -11   7   2      519.39      565.64     14.41 o 
 -10   7   2     1067.71      991.95     17.21 o 
  -9   7   2      319.06      315.47     10.41 o 
  -8   7   2      255.47      268.92     14.54 o 
  -7   7   2       51.65       48.60      6.21 o 
  -6   7   2     1645.63     1632.25     22.67 o 
  -5   7   2       86.54       90.38      6.61 o 
  -4   7   2      168.52      153.16      8.36 o 
  -3   7   2     3047.33     3039.10     42.49 o 
  -2   7   2       57.51       68.55     11.31 o 
  -1   7   2       86.36       85.92      9.27 o 
   0   7   2     1718.77     1761.39     27.16 o 
   1   7   2      730.75      727.73     13.34 o 
   2   7   2     1800.95     1843.30     37.19 o 
   3   7   2        2.05       -2.34      4.92 o 
   4   7   2      652.63      642.86     16.28 o 
   5   7   2       69.43       66.54      8.00 o 
   6   7   2     2867.60     2876.51     38.57 o 
   7   7   2      304.82      293.15     10.85 o 
   8   7   2       26.42       27.13      7.45 o 
   9   7   2      250.88      256.33     10.67 o 
  10   7   2      215.43      187.14     10.27 o 
  11   7   2       90.76       61.01      8.93 o 
  12   7   2       79.95       90.02      9.83 o 
  13   7   2       32.82       25.24      9.58 o 
  14   7   2      282.44      269.15     21.42 o 
  15   7   2      157.75      179.77     13.37 o 
  16   7   2        5.22       14.36     11.47 o 
  17   7   2        2.10        9.29     12.74 o 
  18   7   2      271.18      220.40     20.13 o 
  19   7   2      209.18      153.63     16.21 o 
  20   7   2       47.65       34.87     15.61 o 
 -21   8   2       31.46       28.09     29.46 o 
 -20   8   2      151.48      118.54     30.15 o 
 -19   8   2       27.01       39.15     19.19 o 
 -18   8   2        0.54       -6.36     16.45 o 
 -17   8   2      144.13      140.14     15.01 o 
 -16   8   2      409.17      400.58     28.01 o 
 -15   8   2      118.92      116.05     13.56 o 
 -14   8   2      775.00      784.33     29.46 o 
 -13   8   2        3.54        8.60      8.51 o 
 -12   8   2       82.25       73.50     10.68 o 
 -11   8   2      277.64      321.93     11.72 o 
 -10   8   2      378.73      409.29     12.78 o 
  -9   8   2     1065.82     1182.36     19.98 o 
  -8   8   2      350.37      294.63      8.91 o 
  -7   8   2       35.04       36.14      6.07 o 
  -6   8   2      649.69      629.43     11.90 o 
  -5   8   2        8.43        6.93     10.32 o 
  -4   8   2      247.36      221.49     15.22 o 
  -3   8   2       91.02       78.42      8.01 o 
  -2   8   2     1717.91     1747.22     28.36 o 
  -1   8   2     2645.31     2643.67     38.61 o 
   0   8   2        4.66       11.12     10.14 o 
   1   8   2      106.65      105.89      7.18 o 
   2   8   2       87.99       98.97      8.91 o 
   3   8   2     1245.23     1100.77     31.56 o 
   4   8   2       36.95       40.31     13.27 o 
   5   8   2      233.91      257.42     13.03 o 
   6   8   2      543.00      523.70     18.39 o 
   7   8   2      135.52      150.56     12.57 o 
   8   8   2      929.30      967.44     24.95 o 
   9   8   2      657.86      522.15     42.48 o 
  10   8   2       59.09       55.97     15.07 o 
  11   8   2      150.08      158.13     14.03 o 
  12   8   2      853.23      765.02     25.43 o 
  13   8   2      221.18      264.03     38.37 o 
  14   8   2        6.45       10.50     13.99 o 
  15   8   2       34.00       23.61     14.77 o 
  16   8   2       33.74       39.50     15.74 o 
  17   8   2      170.65      133.62     37.69 o 
  18   8   2        1.10      -19.34     20.21 o 
  19   8   2        7.27       27.41     23.30 o 
 -19   9   2       43.05       51.73     17.15 o 
 -18   9   2       38.10       14.71     15.12 o 
 -17   9   2      391.74      428.06     21.52 o 
 -16   9   2      113.84      161.75     14.01 o 
 -15   9   2       56.66       24.11     12.69 o 
 -14   9   2      182.25      176.14     13.90 o 
 -13   9   2        8.64       11.50     13.85 o 
 -12   9   2      278.70      272.65     14.52 o 
 -11   9   2      196.42      215.79     10.51 o 
 -10   9   2        0.43       -3.61      7.81 o 
  -9   9   2       82.87       93.24      8.64 o 
  -8   9   2     1497.44     1488.85     27.34 o 
  -7   9   2       88.26       90.92      8.10 o 
  -6   9   2      621.35      625.47     14.58 o 
  -5   9   2       16.81       27.53      6.95 o 
  -4   9   2      104.68      101.07      9.42 o 
  -3   9   2      752.62      768.70     18.43 o 
  -2   9   2       15.96       11.88      7.92 o 
  -1   9   2       90.20      109.14      9.27 o 
   0   9   2      673.98      653.16     21.67 o 
   1   9   2        2.15       12.08     11.89 o 
   2   9   2      152.12      167.08     16.02 o 
   3   9   2     1100.88     1088.08     40.72 o 
   4   9   2      759.23      737.81     19.69 o 
   5   9   2     1340.35     1293.82     29.72 o 
   6   9   2      146.03      185.96     13.46 o 
   7   9   2       80.97       95.62     13.06 o 
   8   9   2        4.18       -1.10     11.02 o 
   9   9   2       54.20       31.02     12.35 o 
  10   9   2        9.56       14.05     14.05 o 
  11   9   2      612.17      585.53     24.47 o 
  12   9   2        5.84       -3.36     20.90 o 
  13   9   2      257.35      264.97     21.24 o 
  14   9   2      201.24      255.79     32.21 o 
  15   9   2      219.84      208.17     18.91 o 
  16   9   2       84.19       85.50     18.24 o 
  17   9   2        3.32      -11.89     19.19 o 
  18   9   2        5.80       -7.54     23.98 o 
 -18  10   2       49.28       67.84     27.41 o 
 -17  10   2       47.64       39.27     16.94 o 
 -16  10   2      104.66       87.80     26.04 o 
 -15  10   2       20.92       22.57     14.44 o 
 -14  10   2       56.46       62.83     12.76 o 
 -13  10   2        0.52        0.43     11.88 o 
 -12  10   2       56.63       40.26     11.73 o 
 -11  10   2        3.13        2.32     11.26 o 
 -10  10   2      178.21      161.86     10.48 o 
  -9  10   2       85.54      111.30      9.20 o 
  -8  10   2       75.72       69.78      9.79 o 
  -7  10   2        1.34        3.99      7.64 o 
  -6  10   2      220.81      231.89     13.75 o 
  -5  10   2       42.61       54.41      8.56 o 
  -4  10   2      149.71      136.26     10.19 o 
  -3  10   2      636.77      648.97     17.97 o 
  -2  10   2      927.12      929.82     29.71 o 
  -1  10   2      231.19      238.36     11.80 o 
   0  10   2       51.30       58.00     13.35 o 
   1  10   2        0.84       12.69     11.07 o 
   2  10   2        1.56        7.29      9.79 o 
   3  10   2       24.27       23.38     10.65 o 
   4  10   2       37.36       38.64     11.11 o 
   5  10   2      104.63       90.72     12.84 o 
   6  10   2       84.84       86.80     12.08 o 
   7  10   2        3.91        5.31     11.69 o 
   8  10   2       73.41      104.93     15.42 o 
   9  10   2       55.83       78.26     14.77 o 
  10  10   2       56.21       48.34     13.95 o 
  11  10   2        0.91       -9.15     13.46 o 
  12  10   2      139.37      162.09     16.71 o 
  13  10   2      125.17      142.18     34.95 o 
  14  10   2       26.34       34.12     16.77 o 
  15  10   2        2.56       -2.14     18.13 o 
 -16  11   2       26.06       -9.59     24.67 o 
 -15  11   2       75.75      127.05     17.07 o 
 -14  11   2       30.79       25.01     15.99 o 
 -13  11   2       12.17       -9.17     14.77 o 
 -12  11   2       68.44       84.10     13.81 o 
 -11  11   2      185.42      182.56     20.42 o 
 -10  11   2      414.78      375.50     17.41 o 
  -9  11   2       11.97       20.09     10.94 o 
  -8  11   2        7.78       16.26      9.11 o 
  -7  11   2        4.38       -6.53      8.11 o 
  -6  11   2      122.30      113.94     18.89 o 
  -5  11   2        3.55        5.99      8.20 o 
  -4  11   2       10.89       16.12     10.25 o 
  -3  11   2      181.08      201.68     12.53 o 
  -2  11   2       25.69       34.64     13.04 o 
  -1  11   2      167.82      172.07     28.78 o 
   0  11   2       27.42       27.13     16.22 o 
   1  11   2      116.89      126.87     13.29 o 
   2  11   2       97.68      127.08     13.37 o 
   3  11   2       18.03       18.23     12.01 o 
   4  11   2        0.73       -0.80     12.78 o 
   5  11   2        0.99       -9.88     11.60 o 
   6  11   2      189.89      191.28     19.19 o 
   7  11   2       29.55       20.56     19.19 o 
   8  11   2       18.96        7.60     14.24 o 
   9  11   2       91.87       78.17     16.10 o 
  10  11   2        3.55       24.15     15.48 o 
  11  11   2        0.05       -3.73     14.63 o 
  12  11   2       44.19       29.36     16.45 o 
  13  11   2      172.97      165.63     19.36 o 
 -13  12   2       10.32       49.34     23.98 o 
 -12  12   2       10.00       14.31     17.47 o 
 -11  12   2        3.00        5.82     15.02 o 
 -10  12   2      157.86      177.83     33.58 o 
  -9  12   2       24.95       20.09     14.29 o 
  -8  12   2        2.94        4.56     12.40 o 
  -7  12   2       36.96       26.18     12.55 o 
  -6  12   2       11.03       12.95      9.56 o 
  -5  12   2       57.03       55.96      9.97 o 
  -4  12   2      171.73      188.83     14.70 o 
  -3  12   2        0.13        5.16     13.42 o 
  -2  12   2        1.21        1.01     14.70 o 
  -1  12   2       96.10       92.66     18.93 o 
   0  12   2      101.01       90.38     12.86 o 
   1  12   2        5.40       16.17     14.12 o 
   2  12   2       69.93       56.62     13.65 o 
   3  12   2       81.61       98.68     15.26 o 
   4  12   2       29.67       24.94     13.65 o 
   5  12   2       19.92       21.04     25.70 o 
   6  12   2       14.15       12.11     15.70 o 
   7  12   2      127.17      154.16     32.89 o 
   8  12   2       19.05       -4.29     14.51 o 
   9  12   2        7.96       13.18     15.48 o 
  10  12   2        5.51      -12.36     16.67 o 
  -9  13   2       17.26       37.75     17.13 o 
  -8  13   2        0.44        3.13     14.72 o 
  -7  13   2        1.92        3.62     14.39 o 
  -6  13   2       28.84       19.87     22.61 o 
  -5  13   2       13.94       62.36     23.30 o 
  -4  13   2        5.90       14.65     14.73 o 
  -3  13   2        0.44        8.22     14.51 o 
  -2  13   2       56.70       54.02     16.58 o 
  -1  13   2      137.90      125.08     16.29 o 
   0  13   2       15.00       25.69     14.30 o 
   1  13   2        2.10       -2.50     14.44 o 
   2  13   2       77.46      114.01     17.56 o 
   3  13   2        8.63      -15.79     15.79 o 
   4  13   2       26.49       30.79     15.12 o 
   5  13   2        0.61       -3.25     15.14 o 
   6  13   2       60.02       70.58     23.98 o 
 -25   1   3       35.97       64.62     43.17 o 
 -24   1   3       32.38       32.11     18.82 o 
 -23   1   3        1.48       -1.16     18.16 o 
 -22   1   3       42.72       20.83     19.87 o 
 -21   1   3      867.33      804.43     31.00 o 
 -20   1   3      424.39      445.70     23.50 o 
 -19   1   3      170.21      183.92     18.16 o 
 -18   1   3     1070.69     1061.48     30.96 o 
 -17   1   3      175.83      168.22     14.54 o 
 -16   1   3     1643.85     1556.27     62.51 o 
 -15   1   3       70.80       75.75      8.75 o 
 -14   1   3       37.89       46.14      5.69 o 
 -13   1   3      544.20      556.16      9.30 o 
 -12   1   3      686.46      679.26      9.77 o 
 -11   1   3       33.60       26.79      4.24 o 
 -10   1   3     3048.54     3210.61     28.28 o 
  -9   1   3      174.70      168.85      4.38 o 
  -8   1   3     6014.16     5758.69     44.44 o 
  -7   1   3     4087.22     4007.35     40.21 o 
  -6   1   3     2111.93     2225.57     23.48 o 
  -5   1   3       74.23       71.71      2.89 o 
  -4   1   3       35.42       27.84      2.30 o 
  -3   1   3     4946.48     5033.26     48.98 o 
  -2   1   3     1938.48     2002.78     23.63 o 
  -1   1   3     1774.06     1860.72     17.73 o 
   0   1   3     6864.89     7150.46     62.52 o 
   1   1   3     5668.10     5516.11     42.13 o 
   2   1   3      621.34      669.21     10.42 o 
   3   1   3     4018.42     4199.04     32.70 o 
   4   1   3      575.28      620.48      7.07 o 
   5   1   3     5577.64     5754.74     44.51 o 
   6   1   3     1840.91     1871.48     16.42 o 
   7   1   3     2527.15     2526.44     22.63 o 
   8   1   3       16.29       16.63      3.99 o 
   9   1   3      847.27      799.55     12.01 o 
  10   1   3      320.27      293.55      7.93 o 
  11   1   3     1772.62     1696.24     20.06 o 
  12   1   3      639.55      628.95     13.30 o 
  13   1   3     1701.93     1662.66     26.88 o 
  14   1   3      432.85      403.16     14.34 o 
  15   1   3        8.36       -5.12      8.87 o 
  16   1   3      105.99       93.84     11.98 o 
  17   1   3       11.76       12.57     10.25 o 
  18   1   3        3.57        6.84     14.84 o 
  19   1   3      349.95      329.04     15.73 o 
  20   1   3      505.91      534.76     18.55 o 
  21   1   3        5.25        1.23     13.12 o 
  22   1   3      215.42      203.10     15.90 o 
 -25   2   3      125.19      126.08     30.15 o 
 -24   2   3        0.32       24.67     17.44 o 
 -23   2   3      337.62      369.91     23.95 o 
 -22   2   3      598.75      579.47     27.86 o 
 -21   2   3       74.97       67.94     16.71 o 
 -20   2   3      625.88      588.23     26.40 o 
 -19   2   3      206.95      221.88     18.65 o 
 -18   2   3        0.68        4.10     13.27 o 
 -17   2   3      171.70      186.10     15.90 o 
 -16   2   3       95.31       96.27      7.36 o 
 -15   2   3     1920.90     1885.63     22.24 o 
 -14   2   3     7690.60     7332.26     66.95 o 
 -13   2   3     1302.56     1276.42     15.96 o 
 -12   2   3     1326.77     1334.26     14.63 o 
 -11   2   3      391.86      422.21      7.56 o 
 -10   2   3     1698.57     1630.91     15.98 o 
  -9   2   3     4753.06     4675.84     42.85 o 
  -8   2   3       14.33       13.16      4.21 o 
  -7   2   3     2748.86     2799.95     28.97 o 
  -6   2   3     7364.32     7183.34     78.21 o 
  -5   2   3     7378.21     7842.72     84.97 o 
  -4   2   3       72.46       70.91      4.71 o 
  -3   2   3      883.74      849.99     11.87 o 
  -2   2   3     2028.35     1954.72     23.37 o 
  -1   2   3    16862.90    16636.13    177.12 o 
   0   2   3    10058.53    10002.78     86.82 o 
   1   2   3       89.10       90.95      3.12 o 
   2   2   3     1579.63     1614.44     14.66 o 
   3   2   3       61.28       69.96      5.79 o 
   4   2   3     2825.50     2955.51     27.78 o 
   5   2   3     1321.50     1186.23     16.14 o 
   6   2   3      113.85      107.43      4.78 o 
   7   2   3     4553.02     4424.29     41.14 o 
   8   2   3     5543.15     5549.44     50.98 o 
   9   2   3       53.79       51.76      5.22 o 
  10   2   3       55.06       41.59      5.31 o 
  11   2   3        3.13       15.36      6.24 o 
  12   2   3     3441.41     3482.51     39.04 o 
  13   2   3     3055.59     3000.28     35.10 o 
  14   2   3      561.80      562.20     16.69 o 
  15   2   3       35.17       37.80      9.91 o 
  16   2   3      590.16      534.65     21.86 o 
  17   2   3      111.25      117.60     12.67 o 
  18   2   3      363.18      355.00     15.92 o 
  19   2   3       24.49       20.26     12.10 o 
  20   2   3      215.63      186.02     14.69 o 
  21   2   3      424.37      419.33     33.42 o 
  22   2   3      144.58      163.23     15.00 o 
 -25   3   3       33.92      102.10     28.78 o 
 -24   3   3       44.67       37.07     19.79 o 
 -23   3   3       84.45      124.46     44.54 o 
 -22   3   3      826.11      821.11     32.09 o 
 -21   3   3     1047.38     1108.91     49.34 o 
 -20   3   3      271.91      329.66     20.97 o 
 -19   3   3      549.71      512.17     24.47 o 
 -18   3   3        3.19        6.15     11.19 o 
 -17   3   3       28.41       39.64     10.88 o 
 -16   3   3     1035.43      983.08     17.14 o 
 -15   3   3     1376.40     1351.27     17.98 o 
 -14   3   3      163.03      147.55      7.12 o 
 -13   3   3     6110.88     5845.09     54.12 o 
 -12   3   3      223.46      212.31      6.65 o 
 -11   3   3      310.48      308.51      7.79 o 
 -10   3   3       13.94       16.06      4.19 o 
  -9   3   3     1062.65     1049.90     15.96 o 
  -8   3   3     9689.44     9282.03     89.76 o 
  -7   3   3     5835.20     5515.25     54.37 o 
  -6   3   3     6648.75     6705.52     65.45 o 
  -5   3   3     3252.41     3262.87     37.39 o 
  -4   3   3       77.31       83.39      8.19 o 
  -3   3   3     6059.64     6314.86     81.00 o 
  -2   3   3     2562.19     2572.12     34.51 o 
  -1   3   3      135.37      137.58      6.95 o 
   0   3   3     5976.79     6197.29     78.14 o 
   1   3   3     2059.12     1886.34     22.66 o 
   2   3   3      829.28      797.37      9.59 o 
   3   3   3       81.82       68.90      3.66 o 
   4   3   3      814.57      950.08     12.06 o 
   5   3   3     1863.30     1791.15     18.47 o 
   6   3   3    17304.82    17413.68    150.40 o 
   7   3   3     2316.17     2376.28     24.19 o 
   8   3   3        7.75        5.65      4.41 o 
   9   3   3      108.85      131.63      6.22 o 
  10   3   3     2771.43     2729.35     31.12 o 
  11   3   3     1087.63     1079.19     17.06 o 
  12   3   3       12.94       22.79      7.26 o 
  13   3   3      648.59      627.81     14.13 o 
  14   3   3     1275.81     1293.44     23.53 o 
  15   3   3     2396.39     2353.35     43.54 o 
  16   3   3       59.37       52.99     10.60 o 
  17   3   3       11.93       23.68     12.96 o 
  18   3   3      719.21      710.72     20.27 o 
  19   3   3      993.71     1077.72     25.27 o 
  20   3   3      529.24      571.74     19.80 o 
  21   3   3        9.99       -2.68     12.62 o 
  22   3   3        0.62       -1.71     19.87 o 
 -24   4   3       44.60       93.56     22.27 o 
 -23   4   3       32.70       60.57     20.33 o 
 -22   4   3       59.01       84.76     19.02 o 
 -21   4   3       13.59       13.22     31.18 o 
 -20   4   3       57.89       36.45     12.87 o 
 -19   4   3      298.78      271.84     14.72 o 
 -18   4   3      100.45       96.19     12.01 o 
 -17   4   3      398.64      416.54     14.24 o 
 -16   4   3      572.02      582.59     15.20 o 
 -15   4   3      627.02      622.28     13.67 o 
 -14   4   3     2243.49     2060.98     26.05 o 
 -13   4   3      155.16      171.87     12.60 o 
 -12   4   3     1181.16     1250.08     17.67 o 
 -11   4   3       83.82      123.50      6.39 o 
 -10   4   3       16.83        9.59      4.44 o 
  -9   4   3      277.10      223.12      6.22 o 
  -8   4   3       11.41        7.63      3.67 o 
  -7   4   3     1753.02     1545.78     17.92 o 
  -6   4   3     1204.91     1129.54     14.11 o 
  -5   4   3       71.00       70.93      5.64 o 
  -4   4   3      842.01      828.99     19.09 o 
  -3   4   3     3174.60     3346.36     55.61 o 
  -2   4   3     2672.47     2635.62     36.05 o 
  -1   4   3     2598.80     2530.48     34.91 o 
   0   4   3    19530.38    19936.22    243.18 o 
   1   4   3      279.21      289.17      7.09 o 
   2   4   3      270.96      305.11      7.91 o 
   3   4   3     1255.28     1249.25     12.25 o 
   4   4   3      345.20      296.45      7.66 o 
   5   4   3      146.41      145.19      4.95 o 
   6   4   3      383.29      363.51      7.82 o 
   7   4   3      433.03      467.51      9.99 o 
   8   4   3     3651.74     3822.22     36.80 o 
   9   4   3     3080.81     3036.72     33.43 o 
  10   4   3      101.55      103.86      6.93 o 
  11   4   3       78.62       71.06      7.21 o 
  12   4   3     1551.12     1622.53     22.48 o 
  13   4   3      294.09      356.91     11.16 o 
  14   4   3      450.88      427.95     13.46 o 
  15   4   3      203.29      170.84     12.90 o 
  16   4   3       87.34       62.41      9.49 o 
  17   4   3       25.18       16.14     11.04 o 
  18   4   3        3.51        3.39     11.54 o 
  19   4   3       15.81       14.11     14.14 o 
  20   4   3       41.10       51.02     14.44 o 
  21   4   3       98.35      100.79     15.04 o 
  22   4   3       85.93      104.84     30.84 o 
 -23   5   3      225.31      185.01     34.95 o 
 -22   5   3        2.94      -13.70     27.41 o 
 -21   5   3        0.31       16.45     28.09 o 
 -20   5   3      154.26      206.94     30.84 o 
 -19   5   3       89.77      137.35     19.87 o 
 -18   5   3       69.71      107.05     13.05 o 
 -17   5   3       65.49       60.82     11.80 o 
 -16   5   3       10.04        4.14      9.98 o 
 -15   5   3       26.23       22.30      7.66 o 
 -14   5   3       36.99       36.96      7.43 o 
 -13   5   3      413.09      459.91     12.28 o 
 -12   5   3      122.23      110.78      7.25 o 
 -11   5   3      926.44      920.33     19.80 o 
 -10   5   3     1594.56     1646.82     20.72 o 
  -9   5   3      175.11      189.45      6.09 o 
  -8   5   3      970.85      893.20     11.85 o 
  -7   5   3      692.77      717.60     11.24 o 
  -6   5   3     1127.14     1159.77     16.62 o 
  -5   5   3     2386.12     2406.09     33.65 o 
  -4   5   3     2087.19     2141.86     30.14 o 
  -3   5   3       17.65       38.53      9.94 o 
  -2   5   3     1171.71     1227.70     26.18 o 
  -1   5   3      177.95      179.13      8.49 o 
   0   5   3      798.54      840.70     15.98 o 
   1   5   3      582.40      558.18      8.53 o 
   2   5   3      318.94      275.25      6.14 o 
   3   5   3     1092.86     1096.49     16.07 o 
   4   5   3     3512.92     3445.10     35.72 o 
   5   5   3     1561.99     1559.29     23.34 o 
   6   5   3      130.87      150.83      7.89 o 
   7   5   3      340.73      339.71      8.27 o 
   8   5   3     2374.26     2269.97     26.14 o 
   9   5   3     2351.61     2195.84     26.07 o 
  10   5   3        3.90        8.03      6.34 o 
  11   5   3      359.65      395.32     11.37 o 
  12   5   3      264.48      254.94     11.78 o 
  13   5   3       58.38       73.19      8.26 o 
  14   5   3      281.65      340.78     14.37 o 
  15   5   3        1.64        4.71      8.47 o 
  16   5   3      812.40      770.92     17.64 o 
  17   5   3      445.33      403.18     13.92 o 
  18   5   3      353.46      346.35     16.01 o 
  19   5   3       46.48       36.88     13.29 o 
  20   5   3       76.88      110.18     14.88 o 
  21   5   3       88.73       79.06     20.55 o 
 -23   6   3       33.35       39.06     32.21 o 
 -22   6   3       74.40       64.41     30.15 o 
 -21   6   3       15.77      -20.56     28.09 o 
 -20   6   3      295.49      286.42     34.26 o 
 -19   6   3      162.35      208.01     20.55 o 
 -18   6   3      213.97      227.31     15.18 o 
 -17   6   3     1100.18     1165.29     26.62 o 
 -16   6   3      203.97      245.69     13.56 o 
 -15   6   3        7.21       15.79      8.92 o 
 -14   6   3       27.16       33.82      8.55 o 
 -13   6   3        9.42       16.26      7.82 o 
 -12   6   3     1101.42     1143.20     19.53 o 
 -11   6   3     1308.38     1397.80     21.62 o 
 -10   6   3      133.11      128.27      8.00 o 
  -9   6   3     2546.25     2418.08     30.89 o 
  -8   6   3      189.33      170.02      8.43 o 
  -7   6   3      605.30      596.50     14.40 o 
  -6   6   3        6.56        9.74      5.98 o 
  -5   6   3      311.01      267.10     13.50 o 
  -4   6   3     1643.23     1590.03     32.60 o 
  -3   6   3      696.22      724.99     34.95 o 
  -2   6   3     3199.03     3192.10     55.89 o 
  -1   6   3      662.35      671.16     21.72 o 
   0   6   3      181.49      202.21      8.51 o 
   1   6   3     3146.97     3124.00     36.89 o 
   2   6   3     3790.74     3701.39     67.46 o 
   3   6   3      120.55      150.29      8.62 o 
   4   6   3      993.87      969.75     19.17 o 
   5   6   3       53.08       61.40      6.46 o 
   6   6   3       30.25       51.58      6.44 o 
   7   6   3        3.93        8.50      5.87 o 
   8   6   3      100.19       91.81      7.25 o 
   9   6   3       61.11       41.52      6.25 o 
  10   6   3     2233.70     2232.30     27.23 o 
  11   6   3      714.97      750.83     14.93 o 
  12   6   3        5.92       -1.61      7.13 o 
  13   6   3       86.70       85.81      8.61 o 
  14   6   3      463.76      425.50     13.03 o 
  15   6   3      592.65      502.08     14.90 o 
  16   6   3       50.38       39.55      9.93 o 
  17   6   3       37.34       42.76     10.78 o 
  18   6   3        5.21        4.30     10.41 o 
  19   6   3       99.48       84.27     17.11 o 
  20   6   3        0.16      -13.04     42.83 o 
 -22   7   3       11.51        3.43     30.15 o 
 -21   7   3      132.80      111.69     32.89 o 
 -20   7   3       40.36       70.58     30.15 o 
 -19   7   3       60.54       42.46     33.92 o 
 -18   7   3      452.58      490.57     31.86 o 
 -17   7   3      193.72      191.18     20.28 o 
 -16   7   3      384.89      361.33     15.97 o 
 -15   7   3       71.77       66.84      9.91 o 
 -14   7   3      118.67      148.87      9.99 o 
 -13   7   3      254.94      242.01     10.71 o 
 -12   7   3        4.38       10.66      7.89 o 
 -11   7   3      180.35      195.65      9.38 o 
 -10   7   3     1736.89     1672.74     24.50 o 
  -9   7   3        1.59       -6.08      6.08 o 
  -8   7   3      192.51      192.39      8.70 o 
  -7   7   3     1017.32      891.75     15.46 o 
  -6   7   3     2191.22     2098.45     32.61 o 
  -5   7   3      968.05      915.41     24.45 o 
  -4   7   3      882.60      863.91     32.21 o 
  -3   7   3      340.18      315.31     16.45 o 
  -2   7   3      454.22      463.04     17.00 o 
  -1   7   3      253.63      273.56     11.47 o 
   0   7   3      776.50      770.33     13.90 o 
   1   7   3      383.56      432.69     20.26 o 
   2   7   3      320.69      324.08     12.77 o 
   3   7   3      950.36      914.37     19.59 o 
   4   7   3     1220.53     1324.03     24.78 o 
   5   7   3      208.62      222.53     11.38 o 
   6   7   3        5.02        7.61      6.25 o 
   7   7   3       72.11      101.27      8.53 o 
   8   7   3     1108.68     1004.49     20.26 o 
   9   7   3      806.02      839.36     18.96 o 
  10   7   3       12.02       26.02      8.70 o 
  11   7   3      224.24      268.97     13.65 o 
  12   7   3      177.11      209.46     12.86 o 
  13   7   3      115.10       99.96      9.99 o 
  14   7   3       72.39       74.33     10.71 o 
  15   7   3        3.40       -7.56      9.70 o 
  16   7   3      119.95      125.09     12.38 o 
  17   7   3       41.18       35.59     11.55 o 
  18   7   3      147.11      172.29     17.02 o 
  19   7   3       27.75       48.65     23.98 o 
 -21   8   3        9.32       26.72     30.84 o 
 -20   8   3       11.39       32.50     53.45 o 
 -19   8   3        0.50       16.20     19.36 o 
 -18   8   3        2.30       29.17     38.37 o 
 -17   8   3        6.33       16.45     19.19 o 
 -16   8   3      207.01      283.76     22.15 o 
 -15   8   3       37.66       30.36     17.65 o 
 -14   8   3        1.32        5.84      9.10 o 
 -13   8   3      333.46      303.23     16.91 o 
 -12   8   3      782.22      802.63     21.76 o 
 -11   8   3       13.71       20.85      8.05 o 
 -10   8   3      131.07      128.46      8.78 o 
  -9   8   3       18.24        2.52      9.40 o 
  -8   8   3        9.57        0.04      6.54 o 
  -7   8   3      148.69      159.28      8.43 o 
  -6   8   3        8.46       11.19      6.52 o 
  -5   8   3      730.94      735.33     17.62 o 
  -4   8   3       11.36       15.71      7.53 o 
  -3   8   3      605.07      622.97     16.08 o 
  -2   8   3        0.04       -1.64      9.30 o 
  -1   8   3      771.56      726.28     14.41 o 
   0   8   3     1238.18     1148.02     38.18 o 
   1   8   3      100.47      109.71      9.32 o 
   2   8   3       35.01       54.77      8.94 o 
   3   8   3      268.49      280.95     20.51 o 
   4   8   3       34.09       36.59      8.58 o 
   5   8   3      262.03      315.65     17.34 o 
   6   8   3        0.11        4.08     10.63 o 
   7   8   3      563.76      593.38     20.07 o 
   8   8   3       70.75       42.77     11.99 o 
   9   8   3       30.39       31.09     12.01 o 
  10   8   3        4.22       24.53     14.05 o 
  11   8   3       17.80        8.16     12.83 o 
  12   8   3      159.36       96.87     17.47 o 
  13   8   3      275.08      326.49     19.40 o 
  14   8   3        3.91       -1.66     33.92 o 
  15   8   3      142.51      167.91     19.58 o 
  16   8   3      137.12      144.23     20.19 o 
  17   8   3        0.68      -18.24     18.24 o 
  18   8   3       23.54       16.45     22.61 o 
 -19   9   3       32.05       23.30     28.09 o 
 -18   9   3       23.28       -2.74     23.98 o 
 -17   9   3       32.07       75.37     30.15 o 
 -16   9   3        2.29       12.33     24.67 o 
 -15   9   3        0.28       -3.43     26.72 o 
 -14   9   3       95.89       69.98     16.08 o 
 -13   9   3      109.13      148.50     12.69 o 
 -12   9   3        6.09        3.99     10.03 o 
 -11   9   3        4.75        2.00      9.83 o 
 -10   9   3       10.97       -9.02      9.41 o 
  -9   9   3       21.88       15.70      7.63 o 
  -8   9   3       17.32        4.42     10.38 o 
  -7   9   3       10.09       -0.63      7.33 o 
  -6   9   3      236.52      244.79      9.63 o 
  -5   9   3        2.03       10.41      8.42 o 
  -4   9   3       63.96       65.52      8.92 o 
  -3   9   3       69.33       65.93      8.62 o 
  -2   9   3      293.93      256.62     15.56 o 
  -1   9   3      309.84      320.14     13.44 o 
   0   9   3       81.93       67.68     10.28 o 
   1   9   3      189.08      196.54     12.14 o 
   2   9   3       29.63       28.44      9.43 o 
   3   9   3      116.63      114.00     13.67 o 
   4   9   3       33.92       35.36     12.05 o 
   5   9   3      165.65      189.35     27.75 o 
   6   9   3        4.62       -0.83     10.41 o 
   7   9   3       51.58       57.92     12.60 o 
   8   9   3       21.00       21.43     18.50 o 
   9   9   3        0.27       -3.94     11.60 o 
  10   9   3       34.50       25.12     13.00 o 
  11   9   3       24.84       29.57     13.75 o 
  12   9   3       16.31        8.08     14.29 o 
  13   9   3        3.48       12.42     15.30 o 
  14   9   3       13.70        9.73     14.93 o 
  15   9   3        1.98       24.64     18.13 o 
  16   9   3        6.30        7.54     21.93 o 
  17   9   3       20.15      -23.30     24.67 o 
 -17  10   3       28.11       12.33     29.46 o 
 -16  10   3        5.23       -7.05     17.29 o 
 -15  10   3       14.61       35.17     18.16 o 
 -14  10   3      119.75      117.03     17.63 o 
 -13  10   3       55.69       30.83     12.45 o 
 -12  10   3      234.59      248.26     12.48 o 
 -11  10   3       51.01       50.49     11.57 o 
 -10  10   3      143.66      128.64     13.95 o 
  -9  10   3        1.76       -3.14     10.78 o 
  -8  10   3        4.50        7.65      8.39 o 
  -7  10   3        6.33        1.89      7.79 o 
  -6  10   3       31.54       43.58      7.63 o 
  -5  10   3        8.50      -11.14     11.14 o 
  -4  10   3      316.59      317.59     13.88 o 
  -3  10   3      685.57      635.97     24.15 o 
  -2  10   3       87.98       97.62     11.98 o 
  -1  10   3      188.37      166.53     12.34 o 
   0  10   3        0.48       13.87     10.09 o 
   1  10   3      153.34      127.81     23.67 o 
   2  10   3        9.85       13.54     10.33 o 
   3  10   3       55.56       74.50     11.82 o 
   4  10   3       43.58       33.63     12.00 o 
   5  10   3      214.60      228.69     16.79 o 
   6  10   3       11.35       10.96     13.08 o 
   7  10   3       48.57       30.27     13.32 o 
   8  10   3      222.98      178.61     16.10 o 
   9  10   3      344.39      319.89     23.98 o 
  10  10   3        1.41       -2.37     13.65 o 
  11  10   3       44.02       80.45     16.28 o 
  12  10   3        0.26       -7.03     15.30 o 
  13  10   3       10.03       15.12     17.82 o 
  14  10   3        2.68       19.67     16.39 o 
 -15  11   3       28.54       26.72     20.56 o 
 -14  11   3       14.81       -9.45     17.62 o 
 -13  11   3        1.24       -6.39     21.05 o 
 -12  11   3      106.07      113.99     14.01 o 
 -11  11   3       48.58       14.44     11.78 o 
 -10  11   3       44.48       35.75      9.61 o 
  -9  11   3       72.90       79.04     10.69 o 
  -8  11   3      166.43      163.83     15.13 o 
  -7  11   3       52.55       48.95      8.96 o 
  -6  11   3        5.26        7.42     10.68 o 
  -5  11   3      107.48      114.91     14.10 o 
  -4  11   3        2.77        3.48     15.07 o 
  -3  11   3       39.55       48.13     15.59 o 
  -2  11   3      133.38      140.09     12.44 o 
  -1  11   3        1.65       13.76     15.84 o 
   0  11   3      100.25       97.44     12.71 o 
   1  11   3        1.64       -4.59     10.64 o 
   2  11   3       14.91       43.11     12.56 o 
   3  11   3      326.02      318.19     17.93 o 
   4  11   3        1.05       -3.03     13.54 o 
   5  11   3       53.78       64.90     14.32 o 
   6  11   3       23.80       35.51     13.80 o 
   7  11   3       23.14        4.61     13.99 o 
   8  11   3        3.18        3.32     15.41 o 
   9  11   3      119.01      150.10     17.75 o 
  10  11   3        0.02       24.82     16.88 o 
  11  11   3       31.63       42.79     38.72 o 
 -12  12   3       23.53       18.85     21.24 o 
 -11  12   3      137.41      136.33     17.82 o 
 -10  12   3       26.23       17.12     13.74 o 
  -9  12   3        9.65       11.11     10.18 o 
  -8  12   3       32.32       35.94     10.74 o 
  -7  12   3       54.70       69.24     12.74 o 
  -6  12   3       38.91       44.43     13.05 o 
  -5  12   3      121.08       98.93     13.75 o 
  -4  12   3       35.89       32.34     24.67 o 
  -3  12   3      114.83      103.43     14.24 o 
  -2  12   3        7.96       10.73     12.64 o 
  -1  12   3      103.30      121.83     14.78 o 
   0  12   3      283.31      310.68     26.71 o 
   1  12   3      130.37      136.67     14.57 o 
   2  12   3       59.31      105.30     19.19 o 
   3  12   3        0.66        7.41     14.30 o 
   4  12   3       76.90      105.99     16.88 o 
   5  12   3        1.87        0.95     15.70 o 
   6  12   3        3.96        9.36     14.77 o 
   7  12   3       70.71       84.29     17.20 o 
   8  12   3       12.50       16.26     17.85 o 
  -8  13   3        0.01       -2.74     21.93 o 
  -7  13   3        5.52       -6.96     15.00 o 
  -6  13   3       38.62       30.46     13.93 o 
  -5  13   3       97.49      125.94     15.58 o 
  -4  13   3        6.90        9.69     11.38 o 
  -3  13   3        3.38        7.22     15.11 o 
  -2  13   3        6.94       35.68     13.75 o 
  -1  13   3       54.03       48.43     18.84 o 
   0  13   3        3.23       -6.25     13.66 o 
   1  13   3       25.19       15.44     16.39 o 
   2  13   3        0.68       16.37     16.77 o 
   3  13   3        5.88       -2.28     14.44 o 
 -24   0   4      276.38      281.63     34.95 o 
 -23   0   4        4.31      -15.07     26.72 o 
 -22   0   4     1218.13     1321.12     56.87 o 
 -21   0   4       12.68        2.74     23.98 o 
 -20   0   4        0.94      -20.56     21.93 o 
 -19   0   4       99.72      104.15     23.98 o 
 -18   0   4      130.84      160.34     23.30 o 
 -17   0   4     1246.25     1201.89     43.85 o 
 -16   0   4     3724.35     3792.05     95.25 o 
 -15   0   4     2566.59     2510.67     67.15 o 
 -14   0   4      364.23      354.86     15.74 o 
 -13   0   4       93.87      107.38      8.69 o 
 -12   0   4     4813.79     4790.98     63.80 o 
 -11   0   4     5110.83     4927.78     65.23 o 
 -10   0   4       12.01       17.10      5.95 o 
  -9   0   4       13.70       41.23     11.17 o 
  -8   0   4     5008.90     4780.50     76.70 o 
  -7   0   4     2869.40     2771.96     47.19 o 
  -6   0   4     1384.26     1518.32     28.80 o 
  -5   0   4       72.51       61.63      6.53 o 
  -4   0   4     6294.72     6102.01     94.73 o 
  -3   0   4    16658.71    16144.14    241.62 o 
  -2   0   4      659.03      654.56     11.83 o 
  -1   0   4     1188.44     1167.32     39.06 o 
   0   0   4        0.72        1.91      4.39 o 
   1   0   4      403.34      444.66     14.55 o 
   2   0   4     2400.29     2361.39     27.99 o 
   3   0   4     8472.12     8347.36     90.08 o 
   4   0   4     1455.89     1550.43     20.28 o 
   5   0   4     1562.22     1337.97     18.55 o 
   6   0   4     1398.34     1246.60     17.75 o 
   7   0   4      104.11      107.30      6.08 o 
   8   0   4       16.69       24.54      7.40 o 
   9   0   4     2147.30     2133.85     33.85 o 
  10   0   4     2639.87     2512.85     38.61 o 
  11   0   4     8898.11     8627.77    113.12 o 
  12   0   4     1045.71     1050.21     22.88 o 
  13   0   4       38.11       50.05     13.33 o 
  14   0   4       23.26       18.07     22.61 o 
  15   0   4      168.64      214.18     29.46 o 
  16   0   4     1145.07     1243.29     36.09 o 
  17   0   4      218.49      242.86     21.93 o 
  18   0   4      384.96      362.99     52.08 o 
  19   0   4      215.86      184.45     60.64 o 
  20   0   4       58.32      106.89     27.41 o 
  21   0   4       54.78       48.31     21.32 o 
 -25   1   4        2.34        6.85     28.78 o 
 -24   1   4      129.67      161.87     22.43 o 
 -23   1   4      422.67      438.56     26.15 o 
 -22   1   4      242.25      240.78     22.29 o 
 -21   1   4        1.15       -0.94     17.82 o 
 -20   1   4      343.02      337.06     21.04 o 
 -19   1   4      860.02      852.97     40.43 o 
 -18   1   4     1048.47     1063.53     31.49 o 
 -17   1   4      820.95      747.69     26.16 o 
 -16   1   4     1075.88     1148.78     24.36 o 
 -15   1   4       59.76       60.16      8.07 o 
 -14   1   4     1938.95     1870.96     30.07 o 
 -13   1   4      875.61      825.20     13.89 o 
 -12   1   4      127.04      112.73      6.29 o 
 -11   1   4      554.38      567.08     10.76 o 
 -10   1   4     6777.78     6674.00     60.41 o 
  -9   1   4     6334.00     6122.38     60.91 o 
  -8   1   4       83.80       91.32      6.48 o 
  -7   1   4       74.61       79.18      5.85 o 
  -6   1   4       21.64       38.70      4.78 o 
  -5   1   4     8309.71     8063.50     87.68 o 
  -4   1   4    10266.71    10358.05    111.25 o 
  -3   1   4     2960.47     2724.98     28.46 o 
  -2   1   4     4794.09     4691.90     42.27 o 
  -1   1   4     1768.52     1728.35     17.47 o 
   0   1   4      464.69      456.47     10.13 o 
   1   1   4        9.65       13.08      2.81 o 
   2   1   4      166.94      161.21      4.12 o 
   3   1   4    10038.89    10219.57     77.22 o 
   4   1   4     7738.93     7658.68     58.77 o 
   5   1   4     9598.90     9405.91     71.73 o 
   6   1   4       45.85       43.24      4.22 o 
   7   1   4      290.39      292.33      7.15 o 
   8   1   4       88.45       95.45      5.35 o 
   9   1   4     4176.24     4143.96     37.26 o 
  10   1   4      224.91      232.51     10.73 o 
  11   1   4        1.44       -4.45      8.94 o 
  12   1   4     2015.60     1969.87     26.27 o 
  13   1   4       10.50       22.60     14.24 o 
  14   1   4       98.26       78.45     10.37 o 
  15   1   4      250.05      230.86     13.07 o 
  16   1   4      277.20      273.36     14.64 o 
  17   1   4     1746.40     1702.95     30.75 o 
  18   1   4      674.03      690.50     25.12 o 
  19   1   4      431.60      453.14     17.79 o 
  20   1   4       13.16       -9.69     12.93 o 
  21   1   4       74.17      100.69     15.00 o 
 -25   2   4       73.69       93.19     29.46 o 
 -24   2   4        0.62       -6.08     19.40 o 
 -23   2   4      143.94      156.81     23.64 o 
 -22   2   4      124.74      138.78     20.28 o 
 -21   2   4       21.42       18.89     16.94 o 
 -20   2   4      184.55      215.34     19.87 o 
 -19   2   4       19.90       16.84     15.26 o 
 -18   2   4      419.06      410.64     16.27 o 
 -17   2   4      151.77      169.21     25.85 o 
 -16   2   4       49.64       32.08      7.91 o 
 -15   2   4     1098.42     1111.74     20.11 o 
 -14   2   4       19.07       14.58      8.21 o 
 -13   2   4     1891.09     1873.28     32.78 o 
 -12   2   4      127.67      138.42      6.58 o 
 -11   2   4     1377.32     1287.71     17.13 o 
 -10   2   4        1.55        0.19      4.58 o 
  -9   2   4      313.00      320.27      9.30 o 
  -8   2   4     1464.95     1389.55     18.69 o 
  -7   2   4      443.47      392.10      8.44 o 
  -6   2   4      906.27      953.86     11.80 o 
  -5   2   4     3498.13     3589.84     33.22 o 
  -4   2   4     2586.78     2527.30     33.97 o 
  -3   2   4     1093.40     1042.90     13.34 o 
  -2   2   4     1155.75     1132.85     14.23 o 
  -1   2   4     7969.52     8150.37     78.92 o 
   0   2   4     2336.61     2414.38     23.53 o 
   1   2   4     2939.51     2840.74     25.02 o 
   2   2   4      953.27      995.21     12.86 o 
   3   2   4      747.10      715.06      8.46 o 
   4   2   4     2366.01     2381.02     20.42 o 
   5   2   4     1106.58     1086.00     12.61 o 
   6   2   4      366.23      349.27      8.95 o 
   7   2   4     1132.85     1064.07     13.02 o 
   8   2   4      312.11      278.73      7.39 o 
   9   2   4       33.98       21.84      5.19 o 
  10   2   4     1076.21     1088.99     14.38 o 
  11   2   4     2803.81     2843.73     33.98 o 
  12   2   4       70.34       67.67      8.70 o 
  13   2   4      862.41      803.34     16.39 o 
  14   2   4      184.73      153.43     11.32 o 
  15   2   4      323.21      358.72     23.44 o 
  16   2   4       50.53       45.44     11.53 o 
  17   2   4      394.09      405.46     18.69 o 
  18   2   4        9.70       -7.90     11.89 o 
  19   2   4       54.20       38.06     13.16 o 
  20   2   4       18.02       13.89     13.03 o 
  21   2   4        0.72      -28.78     28.78 o 
 -24   3   4        3.61       -8.91     25.35 o 
 -23   3   4       62.34       43.00     19.71 o 
 -22   3   4       42.59       39.93     17.82 o 
 -21   3   4      311.87      363.74     23.41 o 
 -20   3   4      166.30      236.33     33.58 o 
 -19   3   4      258.90      266.93     14.77 o 
 -18   3   4      390.26      370.32     22.36 o 
 -17   3   4       20.05       28.16      9.20 o 
 -16   3   4       50.02       66.36      8.41 o 
 -15   3   4      137.10      139.92      9.21 o 
 -14   3   4       39.55       38.87      7.77 o 
 -13   3   4       24.29       49.65      7.61 o 
 -12   3   4     1355.87     1368.84     20.85 o 
 -11   3   4      529.25      556.38     11.07 o 
 -10   3   4      272.41      259.07      8.02 o 
  -9   3   4       24.78       27.24      5.46 o 
  -8   3   4      381.06      420.24      8.43 o 
  -7   3   4     3981.42     4104.47     47.12 o 
  -6   3   4      497.57      541.19     12.92 o 
  -5   3   4      493.40      489.57     10.48 o 
  -4   3   4     1145.62     1139.57     16.23 o 
  -3   3   4      869.68      867.58     13.64 o 
  -2   3   4       18.96       13.32      4.27 o 
  -1   3   4     4954.62     5119.43     57.97 o 
   0   3   4     1437.24     1493.12     20.49 o 
   1   3   4     1702.42     1700.11     18.00 o 
   2   3   4     1036.53     1035.42     13.58 o 
   3   3   4       21.84       26.35      3.71 o 
   4   3   4       14.79       19.67      3.94 o 
   5   3   4     1659.97     1684.18     19.05 o 
   6   3   4       27.59       22.98      4.77 o 
   7   3   4     3344.85     3224.94     31.82 o 
   8   3   4      229.05      232.21      7.15 o 
   9   3   4       17.73        8.46      5.57 o 
  10   3   4      356.22      337.78     10.14 o 
  11   3   4      564.73      516.34     12.84 o 
  12   3   4      288.76      279.12      9.99 o 
  13   3   4      180.34      167.80     13.35 o 
  14   3   4       93.82       74.93     10.99 o 
  15   3   4      208.63      160.76     12.50 o 
  16   3   4       83.62       46.54     12.17 o 
  17   3   4      121.44      133.71     13.26 o 
  18   3   4       94.13       77.13     15.92 o 
  19   3   4      203.27      165.34     14.92 o 
  20   3   4      140.18       96.57     15.32 o 
  21   3   4      112.68       95.93     27.41 o 
 -23   4   4        7.49       10.96     26.72 o 
 -22   4   4       54.97       35.63     29.46 o 
 -21   4   4      282.31      272.64     18.27 o 
 -20   4   4      420.10      429.80     18.61 o 
 -19   4   4      304.38      366.58     16.31 o 
 -18   4   4       13.89       42.38     11.67 o 
 -17   4   4      677.18      628.58     21.66 o 
 -16   4   4      128.17      112.97     10.14 o 
 -15   4   4       40.53       75.52     11.77 o 
 -14   4   4      107.57      128.21      9.16 o 
 -13   4   4     1434.15     1474.89     22.89 o 
 -12   4   4      201.92      166.52      8.90 o 
 -11   4   4      939.91      879.80     13.76 o 
 -10   4   4     1569.99     1477.97     21.59 o 
  -9   4   4     5843.19     5641.22     56.75 o 
  -8   4   4      466.64      447.07      8.92 o 
  -7   4   4      220.09      226.20      6.48 o 
  -6   4   4      945.64      895.98     14.18 o 
  -5   4   4      341.01      380.65     11.84 o 
  -4   4   4       79.90      106.05      5.75 o 
  -3   4   4      361.32      337.51      8.98 o 
  -2   4   4     4440.57     4355.28     50.43 o 
  -1   4   4     1044.23      999.47     17.97 o 
   0   4   4     5181.80     5187.70     67.54 o 
   1   4   4       17.42       23.74      5.94 o 
   2   4   4     1825.67     1753.29     22.70 o 
   3   4   4       95.00      117.30      6.80 o 
   4   4   4      102.82      108.17      5.01 o 
   5   4   4      852.79      829.44     11.86 o 
   6   4   4      391.88      409.03      8.90 o 
   7   4   4      115.53      129.21      6.01 o 
   8   4   4      696.97      643.82     11.56 o 
   9   4   4      700.76      722.44     13.69 o 
  10   4   4      471.06      484.14     12.06 o 
  11   4   4      141.22      153.42      8.32 o 
  12   4   4       16.31       28.34      7.48 o 
  13   4   4     1155.75     1074.05     19.29 o 
  14   4   4        6.91       -4.33     14.34 o 
  15   4   4       13.98       21.17     10.48 o 
  16   4   4      109.70      113.65     12.23 o 
  17   4   4        7.15      -10.66     12.04 o 
  18   4   4        2.13       -3.93     12.44 o 
  19   4   4      208.66      198.37     15.23 o 
  20   4   4       55.23       39.73     14.12 o 
 -23   5   4      309.17      284.37     34.95 o 
 -22   5   4        2.90      -28.09     28.09 o 
 -21   5   4      296.88      305.10     20.66 o 
 -20   5   4       29.27       23.63     14.81 o 
 -19   5   4        0.41        3.01     13.68 o 
 -18   5   4      574.25      543.72     19.56 o 
 -17   5   4      231.28      245.26     14.42 o 
 -16   5   4       26.57       26.65     10.86 o 
 -15   5   4     2046.13     1939.94     33.42 o 
 -14   5   4        2.26        3.00      8.56 o 
 -13   5   4      792.88      840.89     19.73 o 
 -12   5   4      266.93      260.44     11.74 o 
 -11   5   4       60.59       34.98      8.49 o 
 -10   5   4      708.68      641.15     15.27 o 
  -9   5   4     1024.10      958.32     16.06 o 
  -8   5   4      518.75      489.09     12.71 o 
  -7   5   4     2144.71     2122.69     27.64 o 
  -6   5   4      155.65      203.00      9.47 o 
  -5   5   4      515.22      488.34     13.99 o 
  -4   5   4     3504.99     3445.65     47.29 o 
  -3   5   4     1247.19     1277.74     30.96 o 
  -2   5   4      165.95      176.57      8.29 o 
  -1   5   4     1472.20     1492.36     24.38 o 
   0   5   4      564.88      563.95     13.98 o 
   1   5   4      365.55      350.75     11.93 o 
   2   5   4        9.78        6.82      5.04 o 
   3   5   4      196.06      193.33      7.70 o 
   4   5   4     3243.44     3318.09     39.54 o 
   5   5   4       80.85      116.42      5.61 o 
   6   5   4      240.83      252.23      9.40 o 
   7   5   4     1009.13     1024.34     14.31 o 
   8   5   4     1012.26     1009.01     15.73 o 
   9   5   4      923.64      944.24     15.97 o 
  10   5   4      200.93      231.97      9.70 o 
  11   5   4      437.15      426.59     12.46 o 
  12   5   4      541.57      570.90     19.11 o 
  13   5   4      460.50      525.01     15.29 o 
  14   5   4        0.29       -5.23      8.82 o 
  15   5   4      196.83      243.56     14.34 o 
  16   5   4      124.62      133.54     14.04 o 
  17   5   4      170.38      184.76     14.38 o 
  18   5   4      248.49      284.09     16.22 o 
  19   5   4       30.14       11.91     13.13 o 
  20   5   4       13.46      -11.36     31.52 o 
 -22   6   4        6.37        8.91     27.41 o 
 -21   6   4       24.20       36.32     30.15 o 
 -20   6   4       17.46       23.89     16.45 o 
 -19   6   4       45.51       48.30     13.39 o 
 -18   6   4       22.09        3.43     16.64 o 
 -17   6   4       47.92       37.68     11.20 o 
 -16   6   4      244.81      206.78     13.93 o 
 -15   6   4       15.22       12.70     10.65 o 
 -14   6   4       83.66       87.34     10.49 o 
 -13   6   4      198.48      187.46     11.94 o 
 -12   6   4      943.21      925.80     21.32 o 
 -11   6   4        4.12       -5.62      8.53 o 
 -10   6   4      120.10      145.49     14.59 o 
  -9   6   4      581.27      513.28     11.11 o 
  -8   6   4       49.73       62.52      6.87 o 
  -7   6   4      338.61      322.28     11.44 o 
  -6   6   4        1.07        5.91      7.83 o 
  -5   6   4        2.31       -3.97      8.87 o 
  -4   6   4      211.51      189.63     12.96 o 
  -3   6   4     1030.96      994.95     33.43 o 
  -2   6   4     1145.59     1184.72     22.62 o 
  -1   6   4      169.12      147.56     12.54 o 
   0   6   4      962.02      905.45     18.71 o 
   1   6   4      497.23      509.53     14.65 o 
   2   6   4      552.02      557.60     31.78 o 
   3   6   4       71.32       55.15      7.89 o 
   4   6   4      378.15      374.18     13.44 o 
   5   6   4     1193.23     1294.49     24.34 o 
   6   6   4      147.65      179.27     14.84 o 
   7   6   4       57.67       60.69      8.94 o 
   8   6   4      144.39      138.63      8.69 o 
   9   6   4      107.74      109.45     13.85 o 
  10   6   4       51.90       84.09     15.18 o 
  11   6   4        6.39       10.40      7.96 o 
  12   6   4      540.42      557.59     23.39 o 
  13   6   4       64.71       86.19     10.78 o 
  14   6   4       13.50        5.18     10.58 o 
  15   6   4        2.98       10.23     10.72 o 
  16   6   4      161.83      205.13     16.42 o 
  17   6   4       39.77       39.32     16.05 o 
  18   6   4        2.54        0.64     15.61 o 
  19   6   4        5.96       -8.22     26.72 o 
 -21   7   4       13.38       50.02     30.15 o 
 -20   7   4       28.45       87.85     21.56 o 
 -19   7   4       75.26       80.70     22.49 o 
 -18   7   4      304.40      357.24     21.86 o 
 -17   7   4      176.20      208.38     19.53 o 
 -16   7   4       68.58       73.53     12.39 o 
 -15   7   4        0.58       15.50     10.85 o 
 -14   7   4      175.93      208.18     18.54 o 
 -13   7   4      614.43      590.81     18.35 o 
 -12   7   4        3.65        7.05      9.91 o 
 -11   7   4       30.76       37.96      9.24 o 
 -10   7   4       51.10       43.58      9.76 o 
  -9   7   4       58.06       50.27      7.38 o 
  -8   7   4      218.99      193.55     13.55 o 
  -7   7   4        9.35        8.28      9.87 o 
  -6   7   4     2018.02     2003.79     41.16 o 
  -5   7   4       26.84       13.78     10.70 o 
  -4   7   4      100.76      117.28     12.93 o 
  -3   7   4        0.13       -7.63      9.23 o 
  -2   7   4       65.15       57.06      8.29 o 
  -1   7   4       13.09        4.18     13.23 o 
   0   7   4      386.12      336.94     14.01 o 
   1   7   4        4.50       -7.49      7.49 o 
   2   7   4      328.96      340.66     16.77 o 
   3   7   4      745.31      738.49     18.86 o 
   4   7   4      176.91      188.85     11.32 o 
   5   7   4       24.39       23.04      8.66 o 
   6   7   4     1617.90     1531.82     32.68 o 
   7   7   4        4.16       11.98      8.25 o 
   8   7   4      175.13      166.90     10.88 o 
   9   7   4      101.24       75.15     10.24 o 
  10   7   4      550.17      533.53     17.85 o 
  11   7   4      343.84      415.75     16.26 o 
  12   7   4        0.14       10.11     10.88 o 
  13   7   4        6.02        2.63      9.71 o 
  14   7   4       44.78       34.77     11.43 o 
  15   7   4      461.60      453.50     16.64 o 
  16   7   4       32.74       28.75     12.13 o 
  17   7   4        9.74       11.89     15.09 o 
  18   7   4      195.77      242.57     32.21 o 
 -20   8   4        9.63        9.25     57.90 o 
 -19   8   4       72.41       76.84     21.56 o 
 -18   8   4       40.88       46.34     18.54 o 
 -17   8   4        9.02       10.84     12.80 o 
 -16   8   4        7.45        6.54     12.43 o 
 -15   8   4       35.64       33.07     12.03 o 
 -14   8   4      481.13      521.72     31.59 o 
 -13   8   4      132.30      168.08     20.24 o 
 -12   8   4       25.45       50.35     11.35 o 
 -11   8   4      170.64      187.42     12.53 o 
 -10   8   4        2.24        9.07      9.45 o 
  -9   8   4       47.64       51.70      7.68 o 
  -8   8   4       97.08      104.86      8.16 o 
  -7   8   4      248.20      222.85     15.06 o 
  -6   8   4      584.48      555.06     21.27 o 
  -5   8   4      484.44      459.12     20.38 o 
  -4   8   4       34.03       42.05      8.95 o 
  -3   8   4       25.76       21.73      8.11 o 
  -2   8   4       25.15       18.41      8.35 o 
  -1   8   4      145.76      143.65     10.57 o 
   0   8   4     2143.10     2069.75     56.13 o 
   1   8   4      103.87       74.01     10.05 o 
   2   8   4       19.56       40.51     11.81 o 
   3   8   4      285.31      281.51     13.27 o 
   4   8   4      120.23       95.11     10.16 o 
   5   8   4       14.61        8.86     10.83 o 
   6   8   4       68.91       51.74     11.99 o 
   7   8   4       19.04       22.16     11.69 o 
   8   8   4      732.49      739.48     25.43 o 
   9   8   4      138.76      167.79     11.94 o 
  10   8   4       15.38       35.47     11.17 o 
  11   8   4        2.60        0.26     14.03 o 
  12   8   4      144.52      138.64     18.05 o 
  13   8   4       56.57       65.93     28.78 o 
  14   8   4      109.78      119.02     17.94 o 
  15   8   4        2.61       13.56     18.11 o 
  16   8   4       13.99       26.07     17.87 o 
  17   8   4        5.13      -22.61     22.61 o 
 -19   9   4        9.38       32.89     31.52 o 
 -18   9   4       71.63       95.93     33.58 o 
 -17   9   4       37.82       96.62     32.89 o 
 -16   9   4      320.84      347.85     22.17 o 
 -15   9   4       48.73       44.20     17.82 o 
 -14   9   4       21.83       21.34     15.33 o 
 -13   9   4        2.32       16.32     14.30 o 
 -12   9   4      298.33      302.98     19.09 o 
 -11   9   4      131.42      160.31     23.98 o 
 -10   9   4      231.90      186.40     16.59 o 
  -9   9   4      122.65      118.98     23.98 o 
  -8   9   4      559.05      546.20     31.35 o 
  -7   9   4      214.66      208.29     16.63 o 
  -6   9   4       88.68       96.56     10.50 o 
  -5   9   4        6.19        2.30     11.90 o 
  -4   9   4       65.06       60.81     10.57 o 
  -3   9   4      210.49      236.36     12.40 o 
  -2   9   4      375.90      378.32     15.98 o 
  -1   9   4      236.62      259.81     13.50 o 
   0   9   4      146.55      116.11     12.35 o 
   1   9   4      575.08      622.44     40.64 o 
   2   9   4      189.89      237.70     19.36 o 
   3   9   4       18.27       -1.09     10.43 o 
   4   9   4       64.36       48.25     12.78 o 
   5   9   4       20.14       21.87     11.69 o 
   6   9   4      141.09      132.29     14.29 o 
   7   9   4      132.74      139.21     14.81 o 
   8   9   4      236.96      245.26     17.91 o 
   9   9   4      259.07      286.00     27.75 o 
  10   9   4        8.10        8.81     14.05 o 
  11   9   4       36.31       59.53     16.13 o 
  12   9   4      137.73      148.13     19.51 o 
  13   9   4       41.89       43.13     17.29 o 
  14   9   4       71.55       60.88     17.44 o 
  15   9   4        3.10        2.06     24.67 o 
 -16  10   4        1.12       72.63     34.26 o 
 -15  10   4        0.18       72.63     30.15 o 
 -14  10   4      112.73      173.97     45.91 o 
 -13  10   4        1.23        8.77     28.44 o 
 -12  10   4       97.68       87.25     16.73 o 
 -11  10   4      235.34      211.71     22.61 o 
 -10  10   4      141.66      176.02     13.56 o 
  -9  10   4       34.34       29.69     11.10 o 
  -8  10   4       99.84      134.14      9.99 o 
  -7  10   4       17.71       21.62      8.42 o 
  -6  10   4       29.25       26.48      9.87 o 
  -5  10   4       20.55       37.52     16.79 o 
  -4  10   4      100.11      112.60     18.63 o 
  -3  10   4        6.70       12.57     10.04 o 
  -2  10   4       48.91       53.61     11.07 o 
  -1  10   4        3.14       -9.42     10.55 o 
   0  10   4      159.41      184.90     13.67 o 
   1  10   4        2.02        4.76     10.56 o 
   2  10   4       30.62       29.56     14.19 o 
   3  10   4      120.13      134.58     16.79 o 
   4  10   4      132.83      109.56     13.95 o 
   5  10   4        2.86       -0.75     23.30 o 
   6  10   4        0.87        3.93     14.24 o 
   7  10   4       40.50       31.00     14.14 o 
   8  10   4        6.13       13.28     14.49 o 
   9  10   4       17.80       25.36     16.18 o 
  10  10   4       27.45       29.34     15.79 o 
  11  10   4       23.31       50.18     17.44 o 
  12  10   4       12.15       25.62     18.82 o 
 -14  11   4       16.39      -10.28     18.50 o 
 -13  11   4       12.06      -10.94     14.24 o 
 -12  11   4        4.61       12.68     12.96 o 
 -11  11   4       18.15       34.22     13.00 o 
 -10  11   4       51.48       38.73     12.69 o 
  -9  11   4        0.06        0.51     10.88 o 
  -8  11   4        0.09        4.97     16.04 o 
  -7  11   4       18.01       26.57     12.02 o 
  -6  11   4      288.85      298.40     15.90 o 
  -5  11   4      258.16      286.98     15.62 o 
  -4  11   4       14.81       19.69     11.50 o 
  -3  11   4       12.68       10.48     11.57 o 
  -2  11   4      336.50      313.02     16.02 o 
  -1  11   4      172.13      175.08     20.11 o 
   0  11   4        1.71      -11.31     11.31 o 
   1  11   4        3.82       -3.66     11.45 o 
   2  11   4        0.10      -12.35     12.35 o 
   3  11   4       96.99       75.45     16.10 o 
   4  11   4        8.08        0.93     13.16 o 
   5  11   4       85.38       67.90     15.48 o 
   6  11   4      284.51      337.72     43.17 o 
   7  11   4        2.08        9.97     14.98 o 
   8  11   4        1.68        2.70     19.19 o 
   9  11   4        3.60        5.01     17.56 o 
  10  11   4       84.94       56.19     25.35 o 
 -11  12   4        0.15       16.37     14.77 o 
 -10  12   4       18.13        8.22     17.82 o 
  -9  12   4       10.69       28.78     20.56 o 
  -8  12   4        1.99       -4.24     32.55 o 
  -7  12   4       16.25       24.24     18.34 o 
  -6  12   4        0.69       -9.23     18.30 o 
  -5  12   4       68.61       57.49     11.72 o 
  -4  12   4       10.12        9.17     15.28 o 
  -3  12   4       58.33       41.73     13.98 o 
  -2  12   4        5.25        0.32     13.43 o 
  -1  12   4       33.03       23.95     17.76 o 
   0  12   4       25.85       40.56     16.99 o 
   1  12   4       10.14       21.65     15.48 o 
   2  12   4       11.98       25.43     15.12 o 
   3  12   4       32.35       36.40     16.10 o 
   4  12   4        0.18        0.56     15.97 o 
   5  12   4       13.74       -5.19     15.30 o 
   6  12   4        0.11      -16.45     26.04 o 
  -4  13   4       85.46       79.64     17.15 o 
  -3  13   4       11.96        4.53     29.12 o 
  -2  13   4        4.48       -6.79     19.61 o 
  -1  13   4        0.45       10.23     46.94 o 
   0  13   4        4.11        5.48     25.35 o 
 -24   1   5       51.48       46.60     21.32 o 
 -23   1   5        1.77        1.03     20.35 o 
 -22   1   5      281.10      308.98     22.98 o 
 -21   1   5       12.20        1.58     17.42 o 
 -20   1   5      395.63      439.20     22.76 o 
 -19   1   5      211.66      224.87     21.24 o 
 -18   1   5      408.80      474.06     42.48 o 
 -17   1   5       90.00       86.53     11.87 o 
 -16   1   5      187.53      195.45     12.51 o 
 -15   1   5       26.59       15.22      8.02 o 
 -14   1   5      524.16      536.77     12.24 o 
 -13   1   5       74.57       66.12      6.79 o 
 -12   1   5     1452.44     1394.95     18.92 o 
 -11   1   5     1334.09     1293.05     16.44 o 
 -10   1   5      226.15      252.78     15.73 o 
  -9   1   5      554.63      549.75     12.63 o 
  -8   1   5      356.81      340.18     10.59 o 
  -7   1   5     2752.55     2626.31     34.07 o 
  -6   1   5      321.56      271.42      9.06 o 
  -5   1   5     1620.79     1614.92     22.38 o 
  -4   1   5     1075.11     1113.50     17.10 o 
  -3   1   5     1307.38     1243.85     20.18 o 
  -2   1   5       96.72       97.08      5.13 o 
  -1   1   5     2179.81     2222.27     25.22 o 
   0   1   5        4.40       -3.70      3.70 o 
   1   1   5     2010.21     1967.32     20.47 o 
   2   1   5     2356.07     2412.00     22.55 o 
   3   1   5       47.49       47.19      3.96 o 
   4   1   5       53.71       56.50      4.60 o 
   5   1   5       60.69       72.03      5.00 o 
   6   1   5      175.69      171.53      6.69 o 
   7   1   5      929.59      883.12     13.81 o 
   8   1   5     1185.67     1140.05     16.14 o 
   9   1   5      124.38       98.37      8.17 o 
  10   1   5      867.10      804.37     13.95 o 
  11   1   5        1.83        2.86      7.67 o 
  12   1   5      463.45      452.03     13.71 o 
  13   1   5      121.94      126.53     11.31 o 
  14   1   5      134.94      159.68     11.75 o 
  15   1   5       26.16       28.89     11.80 o 
  16   1   5      449.12      440.45     16.86 o 
  17   1   5       84.72       74.09     13.33 o 
  18   1   5       58.97       64.76     14.28 o 
  19   1   5        2.56      -10.57     12.59 o 
 -24   2   5       88.35       64.41     30.15 o 
 -23   2   5       36.46       45.34     20.55 o 
 -22   2   5      256.86      297.48     23.98 o 
 -21   2   5      148.11      186.14     46.25 o 
 -20   2   5       31.91       41.11     16.96 o 
 -19   2   5      765.14      773.48     25.39 o 
 -18   2   5      726.15      677.73     27.61 o 
 -17   2   5       69.04       33.21     11.19 o 
 -16   2   5       80.48      108.98      9.29 o 
 -15   2   5        1.36       -7.69      7.69 o 
 -14   2   5      206.20      232.29     13.35 o 
 -13   2   5     3809.37     3628.50     43.83 o 
 -12   2   5       26.99        9.20      9.63 o 
 -11   2   5      624.54      677.55     12.49 o 
 -10   2   5     1282.37     1263.04     21.07 o 
  -9   2   5        0.53       23.17     20.32 o 
  -8   2   5      495.80      492.31     14.17 o 
  -7   2   5       23.38       11.79      5.90 o 
  -6   2   5      588.36      547.55     12.50 o 
  -5   2   5     3212.41     3128.17     38.04 o 
  -4   2   5     1690.81     1580.89     22.04 o 
  -3   2   5       52.16       72.00      6.30 o 
  -2   2   5        2.31       -2.05      4.42 o 
  -1   2   5      153.18      147.53      5.03 o 
   0   2   5     2616.54     2591.68     25.82 o 
   1   2   5     1920.36     1828.66     19.60 o 
   2   2   5       62.59       68.74      5.18 o 
   3   2   5     2820.47     2887.74     26.61 o 
   4   2   5       29.52       19.15      4.44 o 
   5   2   5      116.11      118.58      5.48 o 
   6   2   5      139.67      131.82      5.84 o 
   7   2   5      257.05      281.05      7.48 o 
   8   2   5     1015.36      977.98     13.60 o 
   9   2   5     1417.35     1378.31     18.42 o 
  10   2   5      591.05      569.50     17.76 o 
  11   2   5        1.59       -7.77      7.77 o 
  12   2   5       58.99       45.60      8.91 o 
  13   2   5      710.14      716.49     16.53 o 
  14   2   5      316.93      330.03     21.56 o 
  15   2   5      152.08      164.31     13.65 o 
  16   2   5       63.88       72.37     12.26 o 
  17   2   5       84.85       90.10     13.58 o 
  18   2   5        8.52       -3.06     12.48 o 
  19   2   5        0.82       -0.11     13.65 o 
 -24   3   5       28.80       20.56     30.15 o 
 -23   3   5       48.01       33.38     20.28 o 
 -22   3   5       32.14       27.15     19.10 o 
 -21   3   5       52.10       79.53     18.65 o 
 -20   3   5      419.59      422.92     18.81 o 
 -19   3   5      308.02      319.63     16.38 o 
 -18   3   5       13.61        8.78     11.08 o 
 -17   3   5      635.52      568.05     16.34 o 
 -16   3   5        8.68        5.11      8.56 o 
 -15   3   5      398.27      428.87     14.29 o 
 -14   3   5      789.07      730.34     20.18 o 
 -13   3   5      638.46      589.67     13.85 o 
 -12   3   5     1039.79     1011.16     16.33 o 
 -11   3   5     1236.70     1146.46     18.63 o 
 -10   3   5      502.38      459.06     11.77 o 
  -9   3   5        0.47       -1.36      5.62 o 
  -8   3   5        4.04        0.22      6.66 o 
  -7   3   5     1702.30     1688.41     27.91 o 
  -6   3   5     5354.86     5053.62     67.89 o 
  -5   3   5      131.02      147.92      9.71 o 
  -4   3   5     1220.27     1229.81     22.20 o 
  -3   3   5      490.87      489.21     22.92 o 
  -2   3   5      847.39      848.30     14.93 o 
  -1   3   5      147.11      173.28      7.54 o 
   0   3   5       66.18       61.92      6.74 o 
   1   3   5     1303.95     1367.88     19.68 o 
   2   3   5     3766.35     3834.01     36.83 o 
   3   3   5     3146.24     3226.65     32.02 o 
   4   3   5        0.53        0.05      6.04 o 
   5   3   5        6.92       11.18      4.87 o 
   6   3   5     2320.62     2355.23     23.55 o 
   7   3   5     2859.29     2819.83     38.68 o 
   8   3   5      980.65     1009.75     14.05 o 
   9   3   5      185.83      212.33      7.69 o 
  10   3   5      101.08      110.87      8.27 o 
  11   3   5      921.04      941.04     17.45 o 
  12   3   5       30.01       41.06     10.08 o 
  13   3   5        5.78       12.09      8.52 o 
  14   3   5      238.83      260.46     11.97 o 
  15   3   5     1050.80     1122.88     24.06 o 
  16   3   5      410.82      478.45     17.49 o 
  17   3   5       86.96       84.80     14.02 o 
  18   3   5       19.48      -12.88     12.88 o 
  19   3   5       10.43        5.12     19.46 o 
 -22   4   5        5.28       22.25     30.15 o 
 -21   4   5        0.14       13.63     31.52 o 
 -20   4   5       58.98       51.94     14.81 o 
 -19   4   5      384.38      383.04     25.70 o 
 -18   4   5       33.52       30.15     11.98 o 
 -17   4   5       87.57       76.39     10.08 o 
 -16   4   5      174.75      208.91     11.46 o 
 -15   4   5      167.85      179.98     10.47 o 
 -14   4   5      144.33      137.74     11.57 o 
 -13   4   5      339.81      317.01     11.17 o 
 -12   4   5      232.17      223.22      9.78 o 
 -11   4   5      157.41      143.65      7.13 o 
 -10   4   5       43.45       38.27      8.51 o 
  -9   4   5       22.37       25.49      6.69 o 
  -8   4   5      204.22      193.25      8.11 o 
  -7   4   5      614.98      610.08     16.30 o 
  -6   4   5      367.07      357.36     12.86 o 
  -5   4   5      820.25      795.57     17.98 o 
  -4   4   5     1486.53     1483.38     25.58 o 
  -3   4   5     1901.91     1932.47     26.15 o 
  -2   4   5      102.65      107.66      6.93 o 
  -1   4   5      368.68      353.24     10.80 o 
   0   4   5     1050.17     1059.43     21.76 o 
   1   4   5      374.02      398.77     12.85 o 
   2   4   5        1.06       -0.03     14.04 o 
   3   4   5       39.03       64.03      5.24 o 
   4   4   5       12.02        5.76      5.55 o 
   5   4   5      473.19      452.74      9.80 o 
   6   4   5      217.90      198.97      9.30 o 
   7   4   5       89.15       87.89      6.37 o 
   8   4   5      125.90      174.32      7.46 o 
   9   4   5      420.25      510.61     12.72 o 
  10   4   5      157.34      182.02      9.16 o 
  11   4   5      148.31      115.41     10.20 o 
  12   4   5      487.45      458.24     16.86 o 
  13   4   5      435.85      453.94     15.75 o 
  14   4   5      147.17      174.57     11.33 o 
  15   4   5       15.71       17.81     11.87 o 
  16   4   5      133.46      119.52     13.86 o 
  17   4   5       35.52       46.02     12.89 o 
  18   4   5        0.99        8.28     13.86 o 
  19   4   5        0.45      -20.56     26.72 o 
 -22   5   5       11.37       41.84     18.93 o 
 -21   5   5        4.43        7.67     17.29 o 
 -20   5   5       15.50       19.79     15.95 o 
 -19   5   5       92.38       85.19     14.07 o 
 -18   5   5        5.94        2.72     11.50 o 
 -17   5   5      307.20      321.22     19.67 o 
 -16   5   5       37.93       38.14     11.28 o 
 -15   5   5      159.38      164.87     12.20 o 
 -14   5   5      128.19      123.65     14.63 o 
 -13   5   5        2.17        2.12      9.21 o 
 -12   5   5        5.39        2.00      9.21 o 
 -11   5   5      190.23      195.79     11.12 o 
 -10   5   5      240.33      284.09     13.02 o 
  -9   5   5     1223.28     1186.04     27.15 o 
  -8   5   5      603.73      651.63     18.25 o 
  -7   5   5      346.62      359.63     25.06 o 
  -6   5   5      118.26      109.87     11.04 o 
  -5   5   5      202.64      221.93     17.10 o 
  -4   5   5      522.91      525.87     17.37 o 
  -3   5   5        8.04       12.51      5.97 o 
  -2   5   5      157.05      152.76      7.99 o 
  -1   5   5      613.11      574.81     20.37 o 
   0   5   5       63.69       58.93      7.96 o 
   1   5   5      351.82      385.07     15.01 o 
   2   5   5      204.23      224.11     14.38 o 
   3   5   5      249.96      270.41     13.67 o 
   4   5   5     1006.88      941.90     16.78 o 
   5   5   5     1518.73     1475.45     19.84 o 
   6   5   5      266.47      287.33      8.24 o 
   7   5   5      353.78      404.23      9.97 o 
   8   5   5      106.90      139.78     12.88 o 
   9   5   5      198.30      164.48      8.70 o 
  10   5   5        7.67       20.43      7.41 o 
  11   5   5       10.84       30.16      8.10 o 
  12   5   5       72.55       58.09      9.40 o 
  13   5   5      232.50      237.70     13.19 o 
  14   5   5      208.35      207.30     13.32 o 
  15   5   5        2.15       18.49     11.25 o 
  16   5   5      121.45      130.74     13.87 o 
  17   5   5      176.19      153.86     21.07 o 
  18   5   5       60.57       55.10     20.10 o 
 -22   6   5        9.92      -23.30     23.30 o 
 -21   6   5      217.10      232.23     20.88 o 
 -20   6   5        1.24       -8.73     20.90 o 
 -19   6   5        3.15       10.87     13.57 o 
 -18   6   5        0.80        7.91     12.19 o 
 -17   6   5      147.20      145.76     13.44 o 
 -16   6   5      214.31      259.94     14.80 o 
 -15   6   5      190.55      213.20     21.46 o 
 -14   6   5        7.84       15.56     10.17 o 
 -13   6   5       24.39        8.02     10.77 o 
 -12   6   5      129.45      115.53     11.18 o 
 -11   6   5      202.91      209.34     11.78 o 
 -10   6   5     1285.55     1193.30     30.78 o 
  -9   6   5      797.97      763.08     21.10 o 
  -8   6   5      569.09      539.77     22.66 o 
  -7   6   5       27.14       37.86      8.55 o 
  -6   6   5      105.24       98.54      9.71 o 
  -5   6   5      113.03      120.62     10.66 o 
  -4   6   5       26.30       28.20      7.12 o 
  -3   6   5      111.48      136.10      8.70 o 
  -2   6   5     2765.70     2894.33     42.91 o 
  -1   6   5     1504.58     1432.30     25.46 o 
   0   6   5     2189.98     2003.85     32.44 o 
   1   6   5      131.57      127.16      9.40 o 
   2   6   5      518.88      489.00     15.40 o 
   3   6   5       83.88       71.23      9.29 o 
   4   6   5       38.15       46.89      9.10 o 
   5   6   5       10.64       12.79      9.43 o 
   6   6   5      155.92      147.87     11.57 o 
   7   6   5      796.92      797.79     18.94 o 
   8   6   5       78.81       79.67      8.61 o 
   9   6   5      142.83      126.04     10.09 o 
  10   6   5      437.65      397.80     14.16 o 
  11   6   5      336.35      358.39     13.56 o 
  12   6   5      175.37      182.66     12.21 o 
  13   6   5       11.58       30.50     10.49 o 
  14   6   5       20.46       43.10     16.81 o 
  15   6   5        1.93        6.49     14.60 o 
  16   6   5      100.24       87.12     16.38 o 
  17   6   5       28.11        5.48     26.04 o 
 -20   7   5      174.30      166.04     17.22 o 
 -19   7   5       34.59       31.01     18.94 o 
 -18   7   5       66.72      100.41     18.81 o 
 -17   7   5      200.51      226.89     15.40 o 
 -16   7   5       31.69       30.41     12.12 o 
 -15   7   5      223.35      232.50     14.69 o 
 -14   7   5       40.72       60.45     11.66 o 
 -13   7   5       52.10       74.27     13.51 o 
 -12   7   5      227.77      183.31     13.17 o 
 -11   7   5      101.91       97.64     10.43 o 
 -10   7   5       41.52       59.14     10.32 o 
  -9   7   5     1108.11     1128.60     30.46 o 
  -8   7   5      264.21      302.93     14.84 o 
  -7   7   5       44.77       31.88      9.23 o 
  -6   7   5       79.68       76.56     10.70 o 
  -5   7   5        4.33        7.66      8.78 o 
  -4   7   5      399.94      385.48     13.72 o 
  -3   7   5       38.99       59.74      8.71 o 
  -2   7   5      145.31      154.05     10.63 o 
  -1   7   5     1460.78     1478.08     27.31 o 
   0   7   5        6.86       17.81      8.88 o 
   1   7   5       58.02       36.52      9.48 o 
   2   7   5      119.93      150.17     13.06 o 
   3   7   5       61.20       58.72      9.93 o 
   4   7   5      220.98      232.59     12.53 o 
   5   7   5      250.97      270.93     14.96 o 
   6   7   5      160.34      184.30     14.14 o 
   7   7   5       82.84      140.17     13.99 o 
   8   7   5       45.84       89.01     14.14 o 
   9   7   5      100.42       75.64     10.89 o 
  10   7   5      541.20      587.31     19.85 o 
  11   7   5       18.46        4.99     13.52 o 
  12   7   5       24.55       31.65     11.92 o 
  13   7   5       70.03       95.68     17.21 o 
  14   7   5        8.58       -8.41     11.80 o 
  15   7   5        0.47       -1.79     13.32 o 
  16   7   5        4.14      -22.61     22.61 o 
 -19   8   5       32.06       26.22     15.69 o 
 -18   8   5       43.22       62.80     17.98 o 
 -17   8   5       12.32       14.12     13.48 o 
 -16   8   5       13.77       20.90     13.39 o 
 -15   8   5       31.51       40.22     12.68 o 
 -14   8   5       50.39       68.80     18.35 o 
 -13   8   5        7.34       12.02     10.88 o 
 -12   8   5       11.55       41.26     11.04 o 
 -11   8   5       13.16       26.66     15.68 o 
 -10   8   5        1.02       -0.98     10.27 o 
  -9   8   5        2.30        5.35      9.51 o 
  -8   8   5       25.12       26.06     12.66 o 
  -7   8   5       85.77      103.16     11.45 o 
  -6   8   5      199.30      180.86     12.89 o 
  -5   8   5        5.90       -8.19     11.28 o 
  -4   8   5        0.10       -9.20      9.20 o 
  -3   8   5      281.82      307.34     14.02 o 
  -2   8   5        1.22       -0.06      8.71 o 
  -1   8   5       16.79       12.11      9.45 o 
   0   8   5      138.37      125.00     10.81 o 
   1   8   5       92.55      121.90     11.06 o 
   2   8   5       48.92       46.94     10.68 o 
   3   8   5       54.61       66.16     11.54 o 
   4   8   5      219.72      224.54     12.55 o 
   5   8   5      344.42      364.21     22.96 o 
   6   8   5        2.59      -13.41     25.35 o 
   7   8   5       39.05       18.58     12.67 o 
   8   8   5       39.34       65.10     14.54 o 
   9   8   5       40.67       -6.35     14.63 o 
  10   8   5       46.41       57.04     37.34 o 
  11   8   5        0.55        2.59     10.92 o 
  12   8   5      145.23      174.47     15.28 o 
  13   8   5       26.17       18.45     12.74 o 
  14   8   5       24.71       51.48     19.58 o 
  15   8   5        0.06       18.50     25.35 o 
 -17   9   5        0.33       14.69     15.04 o 
 -16   9   5        9.87       16.99     13.45 o 
 -15   9   5       36.48       22.58     24.70 o 
 -14   9   5       22.02       20.75     14.49 o 
 -13   9   5       37.54       44.50     12.76 o 
 -12   9   5       69.25       52.83     12.46 o 
 -11   9   5       53.95       51.40     11.83 o 
 -10   9   5       23.96       23.79     11.92 o 
  -9   9   5        6.77        8.27     10.92 o 
  -8   9   5        2.66        7.82     15.07 o 
  -7   9   5        2.53        6.41     18.50 o 
  -6   9   5      184.66      197.64     21.93 o 
  -5   9   5        8.62      -13.55     15.07 o 
  -4   9   5        0.03      -10.55     13.80 o 
  -3   9   5       31.22       33.56     10.64 o 
  -2   9   5        2.27       -9.64      9.64 o 
  -1   9   5       34.05       27.71     10.26 o 
   0   9   5        8.52       -0.62     10.57 o 
   1   9   5       13.09        0.66      9.96 o 
   2   9   5       50.74       63.07     11.92 o 
   3   9   5       12.23        5.39     10.45 o 
   4   9   5       68.54       59.98     42.83 o 
   5   9   5        8.56        8.96     12.67 o 
   6   9   5        7.61        4.04     13.75 o 
   7   9   5        0.58       18.31     12.78 o 
   8   9   5       42.07       40.76     14.81 o 
   9   9   5        6.15       23.21     15.26 o 
  10   9   5       25.56        4.42     15.64 o 
  11   9   5       67.01       85.55     17.62 o 
  12   9   5       25.61       37.54     19.02 o 
  13   9   5        0.17       -2.74     25.35 o 
 -15  10   5        9.22       32.89     21.93 o 
 -14  10   5       10.26       14.99     17.49 o 
 -13  10   5      193.43      216.56     20.73 o 
 -12  10   5       54.11       78.75     18.00 o 
 -11  10   5        1.69        1.25     14.72 o 
 -10  10   5        2.99      -15.33     15.33 o 
  -9  10   5       16.47       16.57     14.19 o 
  -8  10   5       79.84       64.48     15.34 o 
  -7  10   5      101.16       92.60     17.22 o 
  -6  10   5      100.19      115.67     31.86 o 
  -5  10   5      286.88      258.02     18.63 o 
  -4  10   5        1.04       12.33     14.58 o 
  -3  10   5       53.82       63.63     14.40 o 
  -2  10   5        1.59        4.03     10.73 o 
  -1  10   5        3.53        7.28     11.49 o 
   0  10   5        1.78        7.97     11.22 o 
   1  10   5       28.72        5.59     18.39 o 
   2  10   5      100.98      122.92     13.45 o 
   3  10   5      205.91      215.40     17.42 o 
   4  10   5        0.09       -6.45     14.03 o 
   5  10   5        1.71        1.88     14.51 o 
   6  10   5       59.63       55.27     19.53 o 
   7  10   5       13.30       -0.84     14.98 o 
   8  10   5       19.98       21.61     15.64 o 
   9  10   5        1.64      -13.96     16.45 o 
  10  10   5        1.52       -1.35     16.71 o 
 -12  11   5        0.53       18.50     21.93 o 
 -11  11   5       26.74       37.69     21.93 o 
 -10  11   5       83.85       67.03     17.36 o 
  -9  11   5       17.02       13.28     29.46 o 
  -8  11   5        2.31       -0.83     17.22 o 
  -7  11   5        4.05       19.89     18.84 o 
  -6  11   5        1.24        8.47     16.22 o 
  -5  11   5        3.98        5.44     17.13 o 
  -4  11   5       18.67        0.88     14.97 o 
  -3  11   5      150.50      167.34     18.77 o 
  -2  11   5       83.10       98.22     20.73 o 
  -1  11   5        2.74       18.90     17.67 o 
   0  11   5       92.88      105.36     14.36 o 
   1  11   5       69.46       69.38     13.34 o 
   2  11   5       19.92       11.71     15.48 o 
   3  11   5        5.94       -8.98     13.99 o 
   4  11   5       20.66        4.13     15.70 o 
   5  11   5       37.99       37.17     15.48 o 
   6  11   5       15.94       28.44     18.16 o 
   7  11   5        2.66       12.33     26.72 o 
   8  11   5       50.47       43.85     28.09 o 
  -6  12   5       31.84       23.30     19.87 o 
  -5  12   5        0.43        8.98     16.96 o 
  -4  12   5       32.80       19.49     21.58 o 
  -3  12   5       36.45       25.56     23.30 o 
  -2  12   5       32.18       46.75     14.19 o 
  -1  12   5       25.95       35.99     19.29 o 
   0  12   5       33.94       70.75     20.90 o 
   1  12   5        9.40       32.21     23.98 o 
   2  12   5       18.13       14.39     25.35 o 
   3  12   5        6.16       -6.17     25.35 o 
 -23   0   6       98.41      144.58     32.89 o 
 -22   0   6       31.71       24.67     28.09 o 
 -21   0   6      264.59      317.26     33.58 o 
 -20   0   6      387.95      432.38     33.58 o 
 -19   0   6        0.32       35.63     23.30 o 
 -18   0   6       10.07       19.87     20.56 o 
 -17   0   6        7.45       13.02     19.19 o 
 -16   0   6     1556.16     1641.12     52.08 o 
 -15   0   6      296.36      315.58     17.84 o 
 -14   0   6     1697.14     1621.95     29.23 o 
 -13   0   6     1646.90     1721.29     29.87 o 
 -12   0   6       29.57       29.82      8.41 o 
 -11   0   6        4.13       11.99     10.18 o 
 -10   0   6      464.61      474.94     18.34 o 
  -9   0   6       26.03       13.60      9.65 o 
  -8   0   6     1321.61     1341.16     65.78 o 
  -7   0   6     2292.48     2203.73     42.34 o 
  -6   0   6      901.26      853.51     37.00 o 
  -5   0   6      860.53      841.64     22.50 o 
  -4   0   6       39.27       48.57     10.04 o 
  -3   0   6     1228.21     1264.26     27.78 o 
  -2   0   6     2523.75     2431.49     44.87 o 
  -1   0   6      853.83      798.44     21.17 o 
   0   0   6     1130.72     1090.18     25.34 o 
   1   0   6      729.27      716.78     19.76 o 
   2   0   6      373.33      360.49     29.12 o 
   3   0   6     2753.42     2888.87     56.53 o 
   4   0   6      833.59      864.13     18.92 o 
   5   0   6      458.93      485.17     19.06 o 
   6   0   6     1912.09     1865.94     31.42 o 
   7   0   6      333.82      325.15     19.14 o 
   8   0   6     1354.79     1287.11     25.54 o 
   9   0   6       88.82       94.17     10.78 o 
  10   0   6       70.37       88.14     11.75 o 
  11   0   6       61.70      103.22     12.79 o 
  12   0   6     2432.77     2503.74     51.39 o 
  13   0   6       16.20       30.16     15.90 o 
  14   0   6        2.63      -13.91     16.39 o 
  15   0   6        0.54       -2.83     17.07 o 
  16   0   6       41.47       29.86     17.68 o 
  17   0   6        7.82      -17.52     19.10 o 
  18   0   6        0.87      -28.78     28.78 o 
 -23   1   6        4.63      -27.41     27.41 o 
 -22   1   6      515.42      644.90     30.91 o 
 -21   1   6       83.56       84.18     19.62 o 
 -20   1   6       30.99       35.83     16.94 o 
 -19   1   6      354.36      433.54     37.34 o 
 -18   1   6       30.61       45.30     20.21 o 
 -17   1   6      332.58      302.42     14.77 o 
 -16   1   6       45.27       55.77      9.50 o 
 -15   1   6       19.98       17.14      8.48 o 
 -14   1   6      662.21      650.65     13.98 o 
 -13   1   6      620.33      615.27     13.28 o 
 -12   1   6      145.65      140.32      7.23 o 
 -11   1   6      427.33      407.28     15.03 o 
 -10   1   6      392.29      408.26     12.64 o 
  -9   1   6      793.72      801.27     17.77 o 
  -8   1   6     3415.59     3195.01     40.30 o 
  -7   1   6      255.88      221.44      9.05 o 
  -6   1   6      549.43      525.28     16.43 o 
  -5   1   6      369.89      395.71     11.63 o 
  -4   1   6       59.42       86.82      7.17 o 
  -3   1   6     1132.34     1137.87     18.89 o 
  -2   1   6        2.24        5.25      6.10 o 
  -1   1   6     1188.33     1289.58     26.90 o 
   0   1   6     2591.39     2518.48     37.39 o 
   1   1   6      294.72      279.02     16.55 o 
   2   1   6     1202.05     1149.88     29.05 o 
   3   1   6        6.48        8.94      5.91 o 
   4   1   6     1487.40     1506.59     18.76 o 
   5   1   6      642.00      653.53     12.19 o 
   6   1   6     1854.20     1855.60     22.20 o 
   7   1   6        1.95       -3.51      6.96 o 
   8   1   6      147.08      141.27      8.08 o 
   9   1   6       89.60       96.58      7.71 o 
  10   1   6       66.01       73.22      7.98 o 
  11   1   6      148.93      160.93     10.15 o 
  12   1   6      409.50      405.19     13.30 o 
  13   1   6      368.71      342.53     14.93 o 
  14   1   6      515.28      517.08     17.94 o 
  15   1   6       81.76       86.35     12.89 o 
  16   1   6       99.97      108.06     13.85 o 
  17   1   6       14.65       12.70     14.03 o 
  18   1   6      266.66      318.94     25.07 o 
 -23   2   6        2.94       23.98     28.78 o 
 -22   2   6        6.59       20.79     19.85 o 
 -21   2   6       48.81       75.43     19.36 o 
 -20   2   6       18.79       32.48     26.04 o 
 -19   2   6       56.82       57.73     13.70 o 
 -18   2   6      195.33      220.23     14.45 o 
 -17   2   6       41.80       30.36     11.02 o 
 -16   2   6      247.08      261.99     12.86 o 
 -15   2   6        2.38       -1.24      8.45 o 
 -14   2   6      452.49      461.77     13.86 o 
 -13   2   6        0.42       -0.13      6.50 o 
 -12   2   6       24.16       23.02      6.48 o 
 -11   2   6      277.83      269.81     11.97 o 
 -10   2   6      140.15      130.36     17.80 o 
  -9   2   6      139.83      136.00     10.41 o 
  -8   2   6      953.74      900.04     17.24 o 
  -7   2   6        2.87        6.97      6.58 o 
  -6   2   6      764.83      744.24     15.07 o 
  -5   2   6       78.14       94.56      7.68 o 
  -4   2   6      356.36      384.98     11.86 o 
  -3   2   6      134.37      141.78      8.11 o 
  -2   2   6     2288.56     2289.80     39.03 o 
  -1   2   6      101.33      109.15     11.08 o 
   0   2   6       15.16       11.44      7.96 o 
   1   2   6       87.50       79.03      8.86 o 
   2   2   6       46.25       55.39     10.31 o 
   3   2   6       86.09       97.40      8.71 o 
   4   2   6       89.99       81.97      7.46 o 
   5   2   6       85.11       80.72      6.00 o 
   6   2   6      205.17      220.98      8.18 o 
   7   2   6       87.53       92.46      7.10 o 
   8   2   6      547.76      547.43     12.68 o 
   9   2   6        5.68        5.53      7.33 o 
  10   2   6      626.29      590.19     14.94 o 
  11   2   6      136.73      145.79     10.24 o 
  12   2   6      239.04      268.95     11.94 o 
  13   2   6       17.20       16.36     10.73 o 
  14   2   6       76.01       81.99     12.22 o 
  15   2   6      126.36      117.97     13.64 o 
  16   2   6       52.17       65.30     13.61 o 
  17   2   6       40.11       51.73     15.63 o 
 -22   3   6        2.46      -13.02     28.09 o 
 -21   3   6       22.48        7.61     14.72 o 
 -20   3   6      305.81      370.27     19.65 o 
 -19   3   6        3.46       -7.31     11.63 o 
 -18   3   6        1.28        4.82     11.37 o 
 -17   3   6       55.89       67.78     10.33 o 
 -16   3   6       14.89        6.38      8.88 o 
 -15   3   6       35.92       35.18      8.87 o 
 -14   3   6       57.80       56.65      8.57 o 
 -13   3   6      157.24      155.01      9.46 o 
 -12   3   6      836.55      875.97     22.43 o 
 -11   3   6       69.19      100.15      8.22 o 
 -10   3   6      290.42      265.68      9.96 o 
  -9   3   6      524.04      504.77     15.57 o 
  -8   3   6       85.82      110.02     11.88 o 
  -7   3   6        3.69       12.83      9.97 o 
  -6   3   6      765.94      769.61     18.60 o 
  -5   3   6      778.92      744.82     18.11 o 
  -4   3   6       16.19       14.40      8.11 o 
  -3   3   6       57.16       65.05      9.68 o 
  -2   3   6      513.53      515.71     15.76 o 
  -1   3   6      254.26      235.19     10.79 o 
   0   3   6        9.12       24.10     11.98 o 
   1   3   6       16.27       18.28      9.05 o 
   2   3   6     1257.81     1216.99     24.16 o 
   3   3   6       25.15       15.74      7.63 o 
   4   3   6      612.11      637.06     12.07 o 
   5   3   6        0.91       -2.76      5.47 o 
   6   3   6        4.70        7.26      6.13 o 
   7   3   6        8.29        7.49      6.63 o 
   8   3   6      557.35      535.07     15.17 o 
   9   3   6       37.25       28.75      7.83 o 
  10   3   6      236.26      225.66     11.49 o 
  11   3   6        1.26        1.21      8.48 o 
  12   3   6        2.68        7.85      9.12 o 
  13   3   6        0.20       -4.21      9.29 o 
  14   3   6       42.44       36.57     12.36 o 
  15   3   6       17.41       22.01     12.58 o 
  16   3   6      245.79      233.10     14.87 o 
  17   3   6       20.81       10.27     16.29 o 
 -22   4   6        0.06       16.45     21.93 o 
 -21   4   6      269.76      278.43     21.79 o 
 -20   4   6       29.41       11.19     16.13 o 
 -19   4   6       22.94       43.26     28.44 o 
 -18   4   6      229.58      263.92     15.64 o 
 -17   4   6        2.31      -10.30     11.15 o 
 -16   4   6        1.26       10.30     11.46 o 
 -15   4   6      299.05      295.69     22.27 o 
 -14   4   6        7.70       -4.14      9.44 o 
 -13   4   6       80.91       88.48     10.76 o 
 -12   4   6     1223.29     1221.15     32.00 o 
 -11   4   6        7.67        6.41      9.08 o 
 -10   4   6     1266.68     1198.39     19.92 o 
  -9   4   6        8.32        8.58      7.72 o 
  -8   4   6      329.11      337.13     13.53 o 
  -7   4   6      178.34      154.61     10.58 o 
  -6   4   6      106.42      115.15      9.93 o 
  -5   4   6      180.01      183.10     10.55 o 
  -4   4   6     1085.02     1147.90     23.20 o 
  -3   4   6       12.49       17.85      9.10 o 
  -2   4   6       61.12       50.80      8.66 o 
  -1   4   6     2156.94     2108.29     41.15 o 
   0   4   6     2334.90     2346.42     38.00 o 
   1   4   6      106.24      103.61     10.32 o 
   2   4   6       35.22       37.42      9.30 o 
   3   4   6       58.24       57.16     10.88 o 
   4   4   6        5.09        7.72      5.97 o 
   5   4   6        2.39       -2.38      5.97 o 
   6   4   6       19.34       23.38      5.80 o 
   7   4   6      593.85      566.00     11.41 o 
   8   4   6      154.36      143.91      8.14 o 
   9   4   6      325.00      302.89     11.15 o 
  10   4   6       17.36       20.02      8.69 o 
  11   4   6       82.54       87.24      9.62 o 
  12   4   6        5.82       10.53      9.17 o 
  13   4   6        1.17        1.54      9.76 o 
  14   4   6       18.32        8.69     12.29 o 
  15   4   6      141.63      112.25     13.98 o 
  16   4   6        0.58       -8.92     15.03 o 
  17   4   6       13.17       28.78     29.46 o 
 -21   5   6      122.59      141.84     27.41 o 
 -20   5   6       38.21       41.89     20.21 o 
 -19   5   6       11.16        8.59     12.45 o 
 -18   5   6      170.65      171.89     15.69 o 
 -17   5   6      307.25      328.05     21.52 o 
 -16   5   6      264.35      272.83     20.49 o 
 -15   5   6      135.53      137.87     12.89 o 
 -14   5   6      107.46      105.48     11.56 o 
 -13   5   6       88.90       75.41     10.75 o 
 -12   5   6       33.09       47.76     10.29 o 
 -11   5   6       17.93       11.50     12.84 o 
 -10   5   6      383.09      402.22     15.25 o 
  -9   5   6      444.61      388.87     19.14 o 
  -8   5   6      336.74      323.76     13.94 o 
  -7   5   6      221.22      200.16     12.42 o 
  -6   5   6     1259.81     1288.29     25.63 o 
  -5   5   6       19.97       10.39      8.59 o 
  -4   5   6      220.96      225.22     14.10 o 
  -3   5   6      146.91      157.19     10.87 o 
  -2   5   6      140.82      165.51     11.04 o 
  -1   5   6      503.32      497.35     23.29 o 
   0   5   6      228.42      252.99     13.19 o 
   1   5   6      534.64      517.62     16.93 o 
   2   5   6      282.90      343.19     14.50 o 
   3   5   6      105.83      120.21      9.44 o 
   4   5   6       68.78       86.44      9.15 o 
   5   5   6     1050.56     1105.14     25.95 o 
   6   5   6       32.82       30.00      8.06 o 
   7   5   6       10.98       -1.09     10.38 o 
   8   5   6      306.17      342.17     11.28 o 
   9   5   6      167.81      182.62     10.14 o 
  10   5   6        0.48       -3.97     10.04 o 
  11   5   6       45.12       65.82     11.77 o 
  12   5   6        0.42        9.38     10.66 o 
  13   5   6      486.85      557.80     18.81 o 
  14   5   6        3.45       10.70     12.56 o 
  15   5   6       10.05        5.55     14.75 o 
  16   5   6        3.95       -7.96     18.77 o 
 -20   6   6        0.48       -6.17     20.56 o 
 -19   6   6       32.15       26.02     16.79 o 
 -18   6   6       62.22       57.47     14.40 o 
 -17   6   6       54.56       47.62     13.87 o 
 -16   6   6       12.39        9.85     11.59 o 
 -15   6   6      181.80      194.15     14.28 o 
 -14   6   6       25.29       35.86     11.84 o 
 -13   6   6        4.22        3.18     10.45 o 
 -12   6   6       57.34       57.96     11.18 o 
 -11   6   6       15.44        3.98     12.42 o 
 -10   6   6       42.12       23.37      9.76 o 
  -9   6   6        4.83       14.19      9.85 o 
  -8   6   6       25.19       28.46      9.65 o 
  -7   6   6      461.41      471.24     16.38 o 
  -6   6   6       43.68       53.57     10.12 o 
  -5   6   6      158.25      146.04     11.33 o 
  -4   6   6       14.26       35.89      9.56 o 
  -3   6   6      244.15      241.22     13.03 o 
  -2   6   6       17.44       27.53      9.66 o 
  -1   6   6       37.28       58.12     10.42 o 
   0   6   6        3.18        8.86      9.32 o 
   1   6   6       16.70       24.59     10.12 o 
   2   6   6        3.03       13.41      9.48 o 
   3   6   6        1.89        0.38      8.57 o 
   4   6   6       72.30       91.88      9.76 o 
   5   6   6      321.37      310.53     14.68 o 
   6   6   6       18.46       42.69     12.01 o 
   7   6   6       62.02      105.93     13.65 o 
   8   6   6      115.78      119.65     15.21 o 
   9   6   6      210.53      177.03     11.06 o 
  10   6   6        0.33       -7.50      9.90 o 
  11   6   6       47.98       73.06     15.77 o 
  12   6   6       27.87       48.43     14.91 o 
  13   6   6       72.62       81.23     12.61 o 
  14   6   6       27.10       40.02     12.62 o 
  15   6   6        2.37      -13.53     13.53 o 
 -19   7   6       18.51        7.40     18.05 o 
 -18   7   6       34.76       37.04     15.19 o 
 -17   7   6       20.56       20.81     13.41 o 
 -16   7   6        7.19        7.14     12.77 o 
 -15   7   6       11.88       12.99     12.89 o 
 -14   7   6       29.90       12.94     12.32 o 
 -13   7   6      175.37      132.55     12.99 o 
 -12   7   6       52.13       40.54     11.54 o 
 -11   7   6      153.18      170.40     13.13 o 
 -10   7   6       53.12       26.04     13.46 o 
  -9   7   6       87.56       83.49     11.17 o 
  -8   7   6        2.17        4.39      9.91 o 
  -7   7   6      243.62      248.20     13.59 o 
  -6   7   6       81.04       77.98     11.04 o 
  -5   7   6        1.21        2.36     10.24 o 
  -4   7   6       58.38       51.36     10.68 o 
  -3   7   6       24.00       19.40     10.10 o 
  -2   7   6       16.57       15.27     10.77 o 
  -1   7   6       99.95      129.93     12.09 o 
   0   7   6        5.95       -1.32     10.24 o 
   1   7   6      334.00      292.31     18.23 o 
   2   7   6        7.62      -13.05     13.05 o 
   3   7   6      607.38      601.55     19.58 o 
   4   7   6       35.52       20.82     13.63 o 
   5   7   6       38.28       87.06     14.29 o 
   6   7   6       91.98      108.14     15.21 o 
   7   7   6       47.40       51.63     13.83 o 
   8   7   6        5.47        5.85     13.95 o 
   9   7   6        9.24       -6.58     13.68 o 
  10   7   6       33.02       59.11     16.95 o 
  11   7   6      149.14      152.71     14.94 o 
  12   7   6       14.57       -2.14     17.62 o 
  13   7   6       29.40       35.73     19.09 o 
  14   7   6        3.31       -3.46     14.43 o 
 -17   8   6      175.67      176.88     16.78 o 
 -16   8   6       35.76       31.03     18.30 o 
 -15   8   6        8.42        6.88     13.80 o 
 -14   8   6       49.57       42.98     13.88 o 
 -13   8   6      278.90      283.44     27.07 o 
 -12   8   6        2.70       -7.10     11.36 o 
 -11   8   6       18.83        5.33     10.96 o 
 -10   8   6      264.62      257.75     15.34 o 
  -9   8   6       56.79       58.14     15.21 o 
  -8   8   6        8.59       -6.02     10.48 o 
  -7   8   6        3.66        2.76     10.39 o 
  -6   8   6       66.68       90.70     15.73 o 
  -5   8   6      221.68      231.85     14.32 o 
  -4   8   6       45.36       50.90     11.74 o 
  -3   8   6      148.03      151.54     12.97 o 
  -2   8   6        1.92        4.00     10.84 o 
  -1   8   6       28.38       26.40     14.31 o 
   0   8   6       44.73        9.62     12.86 o 
   1   8   6      149.44      129.81     15.67 o 
   2   8   6       58.16       52.18     14.31 o 
   3   8   6       14.67       22.13     11.57 o 
   4   8   6       20.90       20.01     13.54 o 
   5   8   6       38.43       56.49     17.47 o 
   6   8   6        0.74       -6.04     13.95 o 
   7   8   6       38.97       54.17     15.90 o 
   8   8   6        0.83        1.11     15.41 o 
   9   8   6      223.83      196.21     18.60 o 
  10   8   6        5.42       -5.12     16.95 o 
  11   8   6       27.10       33.89     16.86 o 
  12   8   6       39.49       52.11     23.64 o 
 -15   9   6       26.90       30.44     17.93 o 
 -14   9   6       43.32       51.28     20.70 o 
 -13   9   6       12.05       16.73     15.60 o 
 -12   9   6        1.48       -1.84     16.20 o 
 -11   9   6      294.15      329.22     22.17 o 
 -10   9   6        1.79       15.04     12.29 o 
  -9   9   6        0.46      -10.71     15.33 o 
  -8   9   6        0.21       26.30     14.07 o 
  -7   9   6      109.33       75.06     16.45 o 
  -6   9   6        1.92       -4.86     11.20 o 
  -5   9   6      237.04      321.19     28.87 o 
  -4   9   6        0.09       -3.34     12.08 o 
  -3   9   6      162.60      186.00     14.35 o 
  -2   9   6       47.12       32.39     14.28 o 
  -1   9   6        6.50        8.63     13.68 o 
   0   9   6      127.59      121.80     42.83 o 
   1   9   6      370.36      329.96     31.18 o 
   2   9   6       12.32        5.65     39.74 o 
   3   9   6       26.49       26.04     17.13 o 
   4   9   6       23.97       33.25     13.75 o 
   5   9   6       34.92       18.70     15.26 o 
   6   9   6      124.45      152.03     18.13 o 
   7   9   6       45.73       42.84     49.68 o 
   8   9   6      170.69      193.21     23.98 o 
   9   9   6        7.08       18.79     17.36 o 
  10   9   6       91.81      100.79     19.71 o 
 -12  10   6       10.33       26.04     20.56 o 
 -11  10   6        3.91        7.40     18.00 o 
 -10  10   6        0.29      -16.28     16.28 o 
  -9  10   6       41.12       54.67     25.01 o 
  -8  10   6       30.17       24.54     16.63 o 
  -7  10   6        9.95       -1.22     15.25 o 
  -6  10   6        2.24        9.53     16.45 o 
  -5  10   6      169.51      203.19     15.78 o 
  -4  10   6       55.07       57.02     14.12 o 
  -3  10   6       10.65        2.07     14.89 o 
  -2  10   6        0.84       -0.81     16.08 o 
  -1  10   6        1.79      -15.35     15.96 o 
   0  10   6       17.77       10.01     16.59 o 
   1  10   6      223.76      213.99     19.38 o 
   2  10   6        0.18        7.54     17.82 o 
   3  10   6       40.74       48.65     19.87 o 
   4  10   6        1.10      -11.55     14.32 o 
   5  10   6        0.78        1.86     20.21 o 
   6  10   6       15.97       55.64     22.61 o 
   7  10   6       57.41       65.84     17.44 o 
   8  10   6       25.64       51.39     28.78 o 
  -6  11   6       83.94      144.58     38.37 o 
  -5  11   6        0.18        3.34     18.05 o 
  -4  11   6        0.23      -23.48     24.67 o 
  -3  11   6        1.24       -6.94     15.81 o 
  -2  11   6       22.42       29.83     19.53 o 
  -1  11   6       60.62       41.40     17.19 o 
   0  11   6       10.99       -8.91     32.89 o 
 -22   1   7       44.63      116.49     31.52 o 
 -21   1   7       29.72       46.25     19.87 o 
 -20   1   7       13.98       44.11     17.91 o 
 -19   1   7      148.88      170.32     18.90 o 
 -18   1   7        2.34        0.82     12.51 o 
 -17   1   7        3.30       15.98     11.88 o 
 -16   1   7       14.69       17.67      9.73 o 
 -15   1   7      177.81      173.77     13.17 o 
 -14   1   7        0.31       -7.30      7.30 o 
 -13   1   7      445.39      437.60     12.78 o 
 -12   1   7       98.22      111.40      8.51 o 
 -11   1   7      414.93      414.09     13.57 o 
 -10   1   7      303.67      263.46     11.46 o 
  -9   1   7        2.08       -0.70      7.28 o 
  -8   1   7        1.57       -1.35      7.39 o 
  -7   1   7        8.99       13.70      8.51 o 
  -6   1   7      166.87      157.24     12.36 o 
  -5   1   7      613.75      633.74     14.91 o 
  -4   1   7      105.77      105.45     14.12 o 
  -3   1   7      168.66      174.65      9.05 o 
  -2   1   7      726.30      689.83     15.43 o 
  -1   1   7        3.57        2.32     14.47 o 
   0   1   7       68.45       82.51     13.34 o 
   1   1   7      131.81      131.83     16.21 o 
   2   1   7       41.63       70.08     14.73 o 
   3   1   7       40.59       38.03     14.05 o 
   4   1   7      222.82      229.46     16.94 o 
   5   1   7      136.56      124.64     11.87 o 
   6   1   7      223.09      230.09     12.86 o 
   7   1   7        2.97       -7.29      8.66 o 
   8   1   7      288.22      281.73     12.17 o 
   9   1   7       57.49       35.66      9.99 o 
  10   1   7      166.41      189.31     11.04 o 
  11   1   7       35.72       37.40     10.12 o 
  12   1   7       23.01       11.17     11.31 o 
  13   1   7       24.95       31.65     11.84 o 
  14   1   7        9.31       22.80     12.32 o 
  15   1   7       21.12      -13.40     13.40 o 
  16   1   7       69.11       38.01     20.28 o 
 -21   2   7       12.42       10.96     26.72 o 
 -20   2   7       67.86       62.42     15.04 o 
 -19   2   7        0.37        6.08     13.81 o 
 -18   2   7      191.06      214.45     15.42 o 
 -17   2   7      307.13      307.24     13.52 o 
 -16   2   7        1.18       12.76      9.87 o 
 -15   2   7        2.35       -8.84      8.84 o 
 -14   2   7      380.32      351.91     14.04 o 
 -13   2   7       78.71       93.45      8.25 o 
 -12   2   7      262.95      258.14     11.15 o 
 -11   2   7      236.05      227.37     14.35 o 
 -10   2   7      388.62      385.59     14.86 o 
  -9   2   7      510.58      496.10     16.20 o 
  -8   2   7        7.52        6.58      7.63 o 
  -7   2   7      291.60      298.50     11.25 o 
  -6   2   7        1.43       19.08      7.89 o 
  -5   2   7      194.27      197.33     12.96 o 
  -4   2   7      870.16      844.57     17.43 o 
  -3   2   7      279.55      265.36     18.25 o 
  -2   2   7      109.60       86.06      9.87 o 
  -1   2   7      421.76      417.10     25.57 o 
   0   2   7        0.70       -3.38      8.73 o 
   1   2   7      383.01      385.81     14.59 o 
   2   2   7      595.49      534.82     17.23 o 
   3   2   7       67.29       58.15     18.84 o 
   4   2   7      569.26      616.91     41.11 o 
   5   2   7       86.55       82.31     10.59 o 
   6   2   7        2.07       -9.78     13.29 o 
   7   2   7        1.47        0.87      8.95 o 
   8   2   7        0.37        4.66      9.69 o 
   9   2   7      278.72      286.63     15.53 o 
  10   2   7      209.91      232.60     14.73 o 
  11   2   7      238.05      265.88     12.30 o 
  12   2   7       60.05       50.57     10.54 o 
  13   2   7        4.17       -4.60     11.92 o 
  14   2   7       24.62       39.52     12.95 o 
  15   2   7       64.66       71.29     16.16 o 
 -20   3   7        1.61        5.82     33.23 o 
 -19   3   7       74.00       66.54     16.88 o 
 -18   3   7      378.21      340.41     21.30 o 
 -17   3   7       37.96       55.22     10.92 o 
 -16   3   7      225.60      246.71     12.77 o 
 -15   3   7        7.50        2.90      8.84 o 
 -14   3   7       13.80        3.46      9.10 o 
 -13   3   7        1.75       -0.01      8.61 o 
 -12   3   7       12.07       16.85      8.41 o 
 -11   3   7      237.80      253.72     10.89 o 
 -10   3   7      833.39      797.99     20.58 o 
  -9   3   7      235.03      215.11     12.38 o 
  -8   3   7       82.02       98.46     10.84 o 
  -7   3   7       10.58        6.17      8.41 o 
  -6   3   7      394.01      386.30     15.01 o 
  -5   3   7      246.41      243.15     12.24 o 
  -4   3   7       67.33       67.22      9.94 o 
  -3   3   7       97.34      117.00     11.10 o 
  -2   3   7      610.78      657.17     18.85 o 
  -1   3   7      201.48      191.33     18.77 o 
   0   3   7        2.48        0.90      9.45 o 
   1   3   7       39.53       31.14      9.91 o 
   2   3   7      149.10      172.46     11.98 o 
   3   3   7     1691.86     1737.36     32.12 o 
   4   3   7      302.85      290.15     19.62 o 
   5   3   7       62.35       62.39     15.74 o 
   6   3   7        3.60       -7.09     10.55 o 
   7   3   7       26.20       22.44      9.00 o 
   8   3   7       20.14       27.44      9.25 o 
   9   3   7       28.37       38.44     11.64 o 
  10   3   7        1.99       -2.84     10.16 o 
  11   3   7      261.39      285.30     14.89 o 
  12   3   7      251.78      275.41     13.27 o 
  13   3   7        1.95        8.72     12.09 o 
  14   3   7       13.27       11.11     12.99 o 
  15   3   7      113.85      119.71     18.69 o 
 -19   4   7       13.43       22.41     19.87 o 
 -18   4   7       62.90       58.05     13.59 o 
 -17   4   7       54.53       56.70     13.07 o 
 -16   4   7        7.59       21.18     12.77 o 
 -15   4   7        9.11       13.33     12.08 o 
 -14   4   7        1.82        6.57     10.85 o 
 -13   4   7        3.23       17.72     14.84 o 
 -12   4   7      299.44      302.93     14.30 o 
 -11   4   7       11.72       15.95     10.28 o 
 -10   4   7      217.99      207.31     13.13 o 
  -9   4   7        3.49       -5.19      9.44 o 
  -8   4   7       26.40       19.46      9.35 o 
  -7   4   7       65.46       67.41     10.19 o 
  -6   4   7      145.30      142.42     14.03 o 
  -5   4   7       47.04       57.41     11.43 o 
  -4   4   7      142.58      170.92     12.06 o 
  -3   4   7      651.72      638.26     23.18 o 
  -2   4   7       82.87       90.35     12.90 o 
  -1   4   7       37.17       29.94      9.56 o 
   0   4   7      239.55      223.69     14.95 o 
   1   4   7        6.14       -0.41      9.32 o 
   2   4   7        1.89       -7.05      9.97 o 
   3   4   7       17.94       26.86     11.05 o 
   4   4   7       70.11       98.15     12.14 o 
   5   4   7       12.79       29.73     11.08 o 
   6   4   7        2.63      -10.21     11.29 o 
   7   4   7        2.89       -4.49     10.53 o 
   8   4   7      216.75      216.87     16.59 o 
   9   4   7      375.68      431.43     17.17 o 
  10   4   7       64.36       90.46     11.34 o 
  11   4   7      152.78      166.60     11.78 o 
  12   4   7       53.69       24.04     10.86 o 
  13   4   7        6.18        2.29     10.61 o 
  14   4   7       47.23       41.73     15.44 o 
 -19   5   7        6.64       10.24     16.77 o 
 -18   5   7       29.64       31.00     14.36 o 
 -17   5   7       35.23       37.73     14.10 o 
 -16   5   7        5.38       10.32     12.49 o 
 -15   5   7       12.02        2.84     11.69 o 
 -14   5   7      117.55      109.76     13.61 o 
 -13   5   7       38.17       43.84     11.54 o 
 -12   5   7       68.56       59.98     13.46 o 
 -11   5   7      126.26      126.17     13.06 o 
 -10   5   7        9.03       24.81     10.16 o 
  -9   5   7      120.39      137.43     12.27 o 
  -8   5   7      119.63       96.61     11.41 o 
  -7   5   7      201.69      194.85     12.64 o 
  -6   5   7       26.70       14.42     10.33 o 
  -5   5   7        2.85       12.92     10.84 o 
  -4   5   7       32.46       20.01     10.72 o 
  -3   5   7        5.85        3.08     10.28 o 
  -2   5   7       73.03       86.17     11.47 o 
  -1   5   7       19.05       22.92     10.09 o 
   0   5   7      435.64      416.55     17.11 o 
   1   5   7      219.62      244.82     19.27 o 
   2   5   7       91.96       94.33     12.09 o 
   3   5   7       21.18       26.04     11.55 o 
   4   5   7      241.08      246.42     22.23 o 
   5   5   7      335.78      315.70     15.70 o 
   6   5   7        9.08        5.16     11.55 o 
   7   5   7       41.43       42.48     24.67 o 
   8   5   7       11.32        0.69     21.24 o 
   9   5   7       12.93        0.00     21.93 o 
  10   5   7       33.98       47.03     14.01 o 
  11   5   7       25.78       27.92     19.82 o 
  12   5   7       19.38       31.09     12.74 o 
  13   5   7       72.94       70.86     16.63 o 
 -18   6   7        5.68       10.96     26.72 o 
 -17   6   7       20.00       11.35     18.64 o 
 -16   6   7        1.26        7.83     12.75 o 
 -15   6   7       39.85       44.88     19.14 o 
 -14   6   7      141.73      163.35     14.09 o 
 -13   6   7        0.02        5.03     12.05 o 
 -12   6   7      251.42      238.91     16.26 o 
 -11   6   7       23.91        4.31     14.65 o 
 -10   6   7      166.07      153.27     13.07 o 
  -9   6   7      167.33      164.25     14.65 o 
  -8   6   7       62.40       56.83     11.89 o 
  -7   6   7       12.80       14.50     11.24 o 
  -6   6   7      146.81      164.76     13.44 o 
  -5   6   7      235.73      239.55     13.96 o 
  -4   6   7       24.01       12.10     10.79 o 
  -3   6   7        7.62        1.36     13.89 o 
  -2   6   7        8.70       25.92     10.68 o 
  -1   6   7      974.28     1004.37     27.42 o 
   0   6   7       39.05       39.03     14.69 o 
   1   6   7        2.41       15.31     11.48 o 
   2   6   7       19.21        2.42     11.95 o 
   3   6   7        8.13       -9.26     10.56 o 
   4   6   7        8.73       21.27     12.28 o 
   5   6   7       71.39       99.69     12.81 o 
   6   6   7        1.79       -6.92     13.95 o 
   7   6   7      167.74      171.87     18.11 o 
   8   6   7       69.28       52.76     23.30 o 
   9   6   7       20.62      -13.70     24.67 o 
  10   6   7       16.46       27.41     27.41 o 
  11   6   7       50.30       40.50     19.85 o 
  12   6   7       47.86       42.24     17.02 o 
 -17   7   7        3.17       28.78     28.09 o 
 -16   7   7       10.64       11.13     13.77 o 
 -15   7   7       41.72       61.76     19.89 o 
 -14   7   7       15.94        7.38     17.00 o 
 -13   7   7       58.57       77.40     13.92 o 
 -12   7   7       28.83       22.61     12.29 o 
 -11   7   7        0.66       -0.57     23.98 o 
 -10   7   7       13.46       16.91     19.87 o 
  -9   7   7       40.33       37.11     11.57 o 
  -8   7   7        9.53        8.50     12.99 o 
  -7   7   7       54.36       62.12     12.49 o 
  -6   7   7        0.49       -4.24     11.04 o 
  -5   7   7       62.83       64.64     15.45 o 
  -4   7   7       18.21       26.75     12.59 o 
  -3   7   7       82.07       89.54     13.38 o 
  -2   7   7       64.92       85.61     12.64 o 
  -1   7   7        0.07       -3.06     11.38 o 
   0   7   7      150.23      136.83     13.81 o 
   1   7   7       16.78       35.08     12.37 o 
   2   7   7        4.88        6.05     12.46 o 
   3   7   7        4.78        2.63     12.60 o 
   4   7   7        3.31        0.47     12.22 o 
   5   7   7       28.02       46.19     14.70 o 
   6   7   7       98.40      128.73     17.78 o 
   7   7   7      100.67      130.76     17.56 o 
   8   7   7       24.53       36.05     18.16 o 
   9   7   7       41.80       66.47     25.35 o 
  10   7   7       14.84       10.28     28.09 o 
  11   7   7       34.14       29.46     29.46 o 
 -15   8   7       71.01       93.88     28.09 o 
 -14   8   7        5.13        7.86     13.50 o 
 -13   8   7        1.74       -9.43     13.88 o 
 -12   8   7        5.90       10.06     15.94 o 
 -11   8   7        0.41        8.12     12.57 o 
 -10   8   7        0.76        9.35     16.22 o 
  -9   8   7      226.80      242.24     20.58 o 
  -8   8   7        3.09        0.72     12.02 o 
  -7   8   7      106.08      118.21     18.01 o 
  -6   8   7       23.40       42.95     13.62 o 
  -5   8   7       87.85       88.84     20.08 o 
  -4   8   7        0.97        9.05     17.90 o 
  -3   8   7       61.75       66.44     13.18 o 
  -2   8   7       37.71       54.99     14.33 o 
  -1   8   7       25.32       40.10     15.42 o 
   0   8   7      187.27      212.47     16.62 o 
   1   8   7       76.55       89.18     14.03 o 
   2   8   7       72.65      111.17     15.26 o 
   3   8   7       51.27       90.20     14.85 o 
   4   8   7       39.10       29.62     15.21 o 
   5   8   7        2.25       -7.42     24.67 o 
   6   8   7        5.19        1.89     27.07 o 
   7   8   7       12.93       10.93     16.94 o 
   8   8   7        0.20       20.56     23.30 o 
   9   8   7       39.45       56.87     25.35 o 
 -13   9   7       28.63       37.69     26.04 o 
 -12   9   7        1.20       -8.22     26.72 o 
 -11   9   7        2.15       -6.17     15.99 o 
 -10   9   7        7.15       24.88     17.07 o 
  -9   9   7       39.76       39.53     18.00 o 
  -8   9   7       62.98       57.83     18.13 o 
  -7   9   7       59.21       98.42     14.24 o 
  -6   9   7       11.20       15.97     13.13 o 
  -5   9   7       15.70       11.94     13.38 o 
  -4   9   7        2.13       -8.61     14.47 o 
  -3   9   7       23.46       33.48     14.06 o 
  -2   9   7       41.22       47.36     14.66 o 
  -1   9   7       32.47       32.81     13.60 o 
   0   9   7       28.22        7.11     14.12 o 
   1   9   7        1.34       -0.66     14.69 o 
   2   9   7        4.68      -12.87     21.68 o 
   3   9   7       32.94       35.63     17.44 o 
   4   9   7       18.69       34.43     29.81 o 
   5   9   7       21.97       34.95     22.61 o 
   6   9   7        5.03       14.39     21.24 o 
   7   9   7        0.37       30.84     24.67 o 
  -5  10   7        0.51       16.91     20.02 o 
  -4  10   7        6.99        0.27     23.30 o 
  -3  10   7       12.18       17.36     19.51 o 
  -2  10   7        9.49       16.55     28.09 o 
  -1  10   7        1.23       10.58     31.18 o 
   0  10   7       62.00       50.82     40.77 o 
   1  10   7       10.65      -13.02     32.89 o 
 -19   0   8      251.61      303.56     30.84 o 
 -18   0   8        0.99      -13.02     22.61 o 
 -17   0   8       50.29       74.69     23.30 o 
 -16   0   8        0.34        7.46     15.30 o 
 -15   0   8        5.94       25.15     12.11 o 
 -14   0   8      312.03      286.06     18.34 o 
 -13   0   8       24.32       23.03     11.07 o 
 -12   0   8        2.30      -13.54     13.54 o 
 -11   0   8      970.77      921.74     28.48 o 
 -10   0   8        2.53        9.80     13.32 o 
  -9   0   8      160.23      191.48     16.47 o 
  -8   0   8      355.79      297.11     44.20 o 
  -7   0   8      662.89      696.23     24.92 o 
  -6   0   8      198.29      202.03     15.12 o 
  -5   0   8      258.47      252.32     40.09 o 
  -4   0   8        2.65       11.51     16.10 o 
  -3   0   8       58.85       70.58     19.19 o 
  -2   0   8      101.51      133.62     20.56 o 
  -1   0   8      445.94      520.09     35.63 o 
   0   0   8     1138.13     1038.80     43.85 o 
   1   0   8        2.93       15.07     19.19 o 
   2   0   8       87.27       99.36     24.67 o 
   3   0   8      300.62      302.87     30.15 o 
   4   0   8      194.58      188.44     27.41 o 
   5   0   8       89.37      117.17     23.30 o 
   6   0   8       32.33       19.87     21.24 o 
   7   0   8       89.13       96.62     26.72 o 
   8   0   8      223.97      251.35     19.58 o 
   9   0   8      116.16       89.33     17.44 o 
  10   0   8       19.16       15.97     16.58 o 
  11   0   8        9.51       20.56     22.61 o 
  12   0   8      221.28      222.70     29.46 o 
 -20   1   8       39.79       44.54     25.35 o 
 -19   1   8        0.23      -12.84     16.71 o 
 -18   1   8        7.74       12.89     13.31 o 
 -17   1   8       54.72       49.25     12.57 o 
 -16   1   8      110.78      129.28     12.09 o 
 -15   1   8       31.67       18.51      9.98 o 
 -14   1   8       17.00        3.91      8.13 o 
 -13   1   8      293.30      340.17     12.07 o 
 -12   1   8       45.08       49.21     10.12 o 
 -11   1   8      180.19      188.09     13.06 o 
 -10   1   8        0.15        4.86      8.53 o 
  -9   1   8       78.89       82.40     10.03 o 
  -8   1   8      187.87      209.29     12.17 o 
  -7   1   8       94.87      129.19     10.51 o 
  -6   1   8      105.82       92.08      9.42 o 
  -5   1   8       91.85      119.69     11.80 o 
  -4   1   8       31.11       24.14     10.10 o 
  -3   1   8      246.47      241.38     13.31 o 
  -2   1   8      127.61      128.03     17.63 o 
  -1   1   8       97.82       98.67     18.16 o 
   0   1   8      400.76      425.97     21.79 o 
   1   1   8      176.88      193.66     17.36 o 
   2   1   8      145.21      134.28     17.68 o 
   3   1   8       56.93       51.73     16.47 o 
   4   1   8       20.26       -6.25     15.97 o 
   5   1   8        1.28       25.89     16.71 o 
   6   1   8      203.94      221.87     20.83 o 
   7   1   8      112.38      137.82     19.87 o 
   8   1   8        5.31       -2.70     12.04 o 
   9   1   8      177.26      197.82     13.28 o 
  10   1   8        0.65      -12.69     12.69 o 
  11   1   8       83.82       74.06     16.96 o 
  12   1   8        1.80       27.41     24.67 o 
 -19   2   8       29.82      -12.33     23.98 o 
 -18   2   8        1.80        4.93     13.04 o 
 -17   2   8        4.95        1.68     10.72 o 
 -16   2   8        0.18       -4.09     10.43 o 
 -15   2   8       10.03       -9.63      9.63 o 
 -14   2   8       36.60       51.51      9.93 o 
 -13   2   8       80.42       69.19      9.82 o 
 -12   2   8       48.42       35.98      9.46 o 
 -11   2   8      118.00      117.76     12.25 o 
 -10   2   8       67.18       56.40     11.68 o 
  -9   2   8      125.85      142.30     11.98 o 
  -8   2   8        5.89        3.85      9.26 o 
  -7   2   8        3.47        3.05      8.83 o 
  -6   2   8        1.15       -2.44      9.49 o 
  -5   2   8      232.63      238.05     13.41 o 
  -4   2   8       26.79       18.78     10.17 o 
  -3   2   8       40.50       22.16      9.88 o 
  -2   2   8      225.07      224.59     13.35 o 
  -1   2   8      101.22      111.73     11.28 o 
   0   2   8        4.94       14.41     14.24 o 
   1   2   8       27.29       25.16     15.74 o 
   2   2   8      172.98      152.87     35.97 o 
   3   2   8      120.39      113.37     16.23 o 
   4   2   8        6.25       -1.34     15.21 o 
   5   2   8        0.77       15.93     16.71 o 
   6   2   8       13.26       12.68     17.44 o 
   7   2   8      249.54      246.24     21.32 o 
   8   2   8       24.57       28.73     13.42 o 
   9   2   8        1.34        1.36     12.63 o 
  10   2   8      110.75       98.61     13.96 o 
  11   2   8       21.47       19.28     14.01 o 
  12   2   8        9.55      -17.13     21.93 o 
 -17   3   8        0.18       -3.34     12.87 o 
 -16   3   8       18.10        8.87     11.88 o 
 -15   3   8      252.84      294.60     16.21 o 
 -14   3   8        0.58       -9.02     12.63 o 
 -13   3   8       66.62       48.39     12.03 o 
 -12   3   8        3.98      -11.04     11.04 o 
 -11   3   8       17.79       53.13     12.02 o 
 -10   3   8       71.71       68.59     12.18 o 
  -9   3   8       42.51       61.49     11.44 o 
  -8   3   8       97.35       97.83     11.54 o 
  -7   3   8       11.41        8.74     10.05 o 
  -6   3   8       16.27        8.47     10.76 o 
  -5   3   8       20.75       28.46     10.49 o 
  -4   3   8      156.46      136.47     12.25 o 
  -3   3   8      156.36      181.54     13.29 o 
  -2   3   8        7.75        0.05     10.87 o 
  -1   3   8      247.20      238.18     15.44 o 
   0   3   8       30.61       19.86     14.38 o 
   1   3   8       75.02       96.58     12.55 o 
   2   3   8        0.19       -7.67     14.63 o 
   3   3   8       28.32       26.04     16.96 o 
   4   3   8       47.87       49.63     16.67 o 
   5   3   8        7.79       -7.14     16.71 o 
   6   3   8        0.18       18.82     17.42 o 
   7   3   8       19.09        3.08     17.44 o 
   8   3   8       51.22       22.28     15.95 o 
   9   3   8        5.24      -10.03     22.27 o 
  10   3   8       11.67       15.58     13.85 o 
  11   3   8       25.27       37.45     18.24 o 
  12   3   8        1.82      -26.72     26.72 o 
 -18   4   8       16.17       36.32     26.04 o 
 -17   4   8       76.85      112.72     28.02 o 
 -16   4   8       12.80        7.45     13.67 o 
 -15   4   8       18.76       10.83     12.95 o 
 -14   4   8       93.01      101.93     14.12 o 
 -13   4   8       84.04       83.60     16.13 o 
 -12   4   8      187.27      203.64     18.38 o 
 -11   4   8       44.90       28.37     11.68 o 
 -10   4   8       11.87       30.68     11.28 o 
  -9   4   8      364.58      354.24     16.66 o 
  -8   4   8       20.94       19.38     10.80 o 
  -7   4   8        9.48        4.54     10.18 o 
  -6   4   8      100.66       90.69     12.21 o 
  -5   4   8       44.12       27.36     11.87 o 
  -4   4   8       32.43       41.48     11.18 o 
  -3   4   8      128.74      147.83     13.81 o 
  -2   4   8      110.18       93.22     12.60 o 
  -1   4   8      330.40      318.47     16.22 o 
   0   4   8        5.29        5.31     11.76 o 
   1   4   8        0.63        3.29     11.95 o 
   2   4   8      241.44      242.88     15.18 o 
   3   4   8        0.95       -1.58     15.61 o 
   4   4   8       18.19       11.99     17.44 o 
   5   4   8      190.54      187.48     22.61 o 
   6   4   8        2.95       20.31     18.16 o 
   7   4   8       11.73       15.76     26.04 o 
   8   4   8      125.27      106.21     26.72 o 
   9   4   8       50.43       23.98     24.67 o 
  10   4   8        6.33      -27.41     27.41 o 
  11   4   8       11.26        6.85     28.09 o 
 -17   5   8       12.46       20.56     27.41 o 
 -16   5   8        5.72       -1.37     26.72 o 
 -15   5   8        7.87       14.08     12.60 o 
 -14   5   8        9.75        3.17     13.25 o 
 -13   5   8        1.04        4.53     12.67 o 
 -12   5   8      111.34       86.10     33.92 o 
 -11   5   8        0.62       -2.86     11.82 o 
 -10   5   8       30.64       41.96     12.05 o 
  -9   5   8        4.28        0.25     11.89 o 
  -8   5   8       14.61       12.96     11.28 o 
  -7   5   8      130.65      120.41     13.62 o 
  -6   5   8       10.16       -0.74     11.32 o 
  -5   5   8        4.56       16.00     11.59 o 
  -4   5   8      191.96      207.08     14.07 o 
  -3   5   8        1.21       -6.25     10.94 o 
  -2   5   8       12.50       13.52     12.35 o 
  -1   5   8      107.39      135.77     17.14 o 
   0   5   8      106.50      107.75     13.59 o 
   1   5   8       44.37       95.30     13.60 o 
   2   5   8       90.92       99.04     13.72 o 
   3   5   8       15.31       18.22     12.87 o 
   4   5   8        1.95       -2.80     16.77 o 
   5   5   8        0.16        1.92     17.07 o 
   6   5   8       62.02       56.19     24.67 o 
   7   5   8       32.36       56.19     28.09 o 
   8   5   8        0.95       -0.69     23.98 o 
   9   5   8       18.56       50.71     26.04 o 
  10   5   8      102.37      137.73     32.21 o 
 -15   6   8       15.75       -4.80     28.09 o 
 -14   6   8        0.44       14.32     13.38 o 
 -13   6   8       18.09        3.02     13.02 o 
 -12   6   8        8.91      -10.28     14.49 o 
 -11   6   8       19.25       29.10     15.61 o 
 -10   6   8       39.30       32.11     13.00 o 
  -9   6   8      102.13       99.63     13.59 o 
  -8   6   8        0.39        4.76     11.37 o 
  -7   6   8       24.64       12.03     12.69 o 
  -6   6   8       94.65      107.90     15.75 o 
  -5   6   8       25.64       33.60     19.21 o 
  -4   6   8        7.78       -2.49     11.46 o 
  -3   6   8        0.50       14.69     21.55 o 
  -2   6   8        3.71       -3.13     12.87 o 
  -1   6   8       19.07       28.54     12.22 o 
   0   6   8       52.64       51.39     13.30 o 
   1   6   8        0.03      -12.70     12.70 o 
   2   6   8      108.02      130.56     15.28 o 
   3   6   8        1.18       -3.43     13.30 o 
   4   6   8        6.21       21.63     14.63 o 
   5   6   8       13.78        6.85     27.41 o 
   6   6   8       26.06       19.19     28.09 o 
   7   6   8       13.69        3.43     27.41 o 
 -12   7   8       13.43      -12.07     16.10 o 
 -11   7   8        3.29       29.30     16.39 o 
 -10   7   8      169.23      165.53     19.14 o 
  -9   7   8       19.66       23.04     13.56 o 
  -8   7   8       51.78       54.48     13.17 o 
  -7   7   8        5.58       -2.70     12.46 o 
  -6   7   8        7.49       -9.15     12.97 o 
  -5   7   8        2.28        8.79     13.24 o 
  -4   7   8       14.02       21.39     13.84 o 
  -3   7   8        6.24        5.21     12.37 o 
  -2   7   8       49.15       45.29     14.45 o 
  -1   7   8       64.87       61.40     13.51 o 
   0   7   8        7.07       -0.42     13.85 o 
   1   7   8        7.64        4.82     15.98 o 
   2   7   8        4.04       -2.57     13.69 o 
   3   7   8      160.40      141.32     16.83 o 
   4   7   8        2.15       10.97     15.90 o 
   5   7   8       12.18      -15.33     16.10 o 
  -8   8   8       28.51       17.09     13.75 o 
  -7   8   8        7.40       -1.38     13.99 o 
  -6   8   8       22.42       17.18     14.47 o 
  -5   8   8       26.97       39.39     14.14 o 
  -4   8   8       59.21       75.38     14.77 o 
  -3   8   8        3.29      -13.10     14.45 o 
  -2   8   8       14.67        6.05     17.09 o 
  -1   8   8       14.87       20.41     15.07 o 
   0   8   8       10.68       12.41     14.54 o 
   1   8   8        4.48        3.67     15.00 o 
   2   8   8        2.54       23.21     18.37 o 
   3   8   8       10.07        8.91     21.93 o 
   4   8   8       73.19       67.15     23.98 o 
  -6   9   8       80.58       86.34     28.09 o 
  -5   9   8       49.77       57.56     27.41 o 
  -4   9   8        4.75        8.22     26.72 o 
  -2   9   8       46.41       86.34     36.32 o 
  -1   9   8        1.00       13.70     34.26 o 
 -17   1   9       50.63      102.10     25.35 o 
 -16   1   9        0.10        5.65     11.17 o 
 -15   1   9       54.76       46.38     11.51 o 
 -14   1   9       58.79       46.01      9.91 o 
 -13   1   9       35.90       47.78     11.97 o 
 -12   1   9       15.81       12.53     10.36 o 
 -11   1   9        0.53       -1.78     10.69 o 
 -10   1   9       11.88       14.64     10.92 o 
  -9   1   9        0.89       -4.22      9.88 o 
  -8   1   9       30.60       32.42     10.25 o 
  -7   1   9        0.29      -10.82     10.82 o 
  -6   1   9       73.24       67.17     12.30 o 
  -5   1   9        5.83        1.92     10.76 o 
  -4   1   9       23.78       27.41     14.05 o 
  -3   1   9        2.54      -14.63     14.63 o 
  -2   1   9       21.95       -2.31     16.10 o 
  -1   1   9       62.67       40.91     19.87 o 
   0   1   9       17.06       10.28     17.44 o 
   1   1   9       23.72       32.56     15.74 o 
   2   1   9        3.35      -15.50     15.50 o 
   3   1   9        2.00        4.39     16.88 o 
   4   1   9       34.94       62.61     33.58 o 
   5   1   9       38.04       18.75     30.15 o 
   6   1   9        6.04        1.55     20.56 o 
   7   1   9       17.87       22.21     19.62 o 
   8   1   9        3.83       -4.12     19.40 o 
   9   1   9        8.53       30.84     30.15 o 
 -16   2   9       19.85       -2.06     24.67 o 
 -15   2   9       24.05       32.08     11.47 o 
 -14   2   9        2.75       -4.25     10.90 o 
 -13   2   9       63.25       63.68     11.34 o 
 -12   2   9       13.34       20.33     11.72 o 
 -11   2   9      128.84      119.16     14.14 o 
 -10   2   9      128.43      108.60     13.58 o 
  -9   2   9       99.77      126.39     20.75 o 
  -8   2   9      161.47      138.00     13.84 o 
  -7   2   9        7.30        8.03     11.56 o 
  -6   2   9        0.08      -11.16     12.39 o 
  -5   2   9       14.63        0.61     14.07 o 
  -4   2   9        7.15       14.07     12.19 o 
  -3   2   9        3.37       13.55     15.30 o 
  -2   2   9      419.23      393.98     25.70 o 
  -1   2   9        1.57       -8.20     17.20 o 
   0   2   9      125.58      147.17     19.31 o 
   1   2   9        4.14        5.15     16.67 o 
   2   2   9        8.98       14.39     17.93 o 
   3   2   9       54.83       34.74     30.49 o 
   4   2   9        3.39       10.49     17.85 o 
   5   2   9       26.34       33.31     21.24 o 
   6   2   9       54.36       65.02     21.07 o 
   7   2   9       43.36       31.06     19.31 o 
   8   2   9        6.15       25.35     29.46 o 
 -16   3   9       46.31       77.43     28.78 o 
 -15   3   9        5.69       28.78     26.04 o 
 -14   3   9       28.82       30.08     13.56 o 
 -13   3   9       17.67        8.61     12.23 o 
 -12   3   9        0.56        5.71     13.16 o 
 -11   3   9        2.46      -12.00     12.00 o 
 -10   3   9      114.76      121.35     14.57 o 
  -9   3   9       48.18       41.32     12.47 o 
  -8   3   9        4.25       -6.80     11.93 o 
  -7   3   9       10.92       12.09     11.89 o 
  -6   3   9        8.03       -3.51     11.08 o 
  -5   3   9       19.49       24.09     12.60 o 
  -4   3   9        0.48       -1.06     11.82 o 
  -3   3   9        1.49       11.24     12.09 o 
  -2   3   9       13.26       16.89     16.39 o 
  -1   3   9      301.12      332.57     23.50 o 
   0   3   9        6.49       14.19     16.88 o 
   1   3   9        6.56        3.15     16.94 o 
   2   3   9       21.88       21.94     17.64 o 
   3   3   9       58.47       55.47     18.88 o 
   4   3   9        1.49        1.03     19.38 o 
   5   3   9        0.77       -4.11     19.38 o 
   6   3   9       32.95       28.47     28.09 o 
   7   3   9        7.90       17.82     26.04 o 
 -14   4   9        9.89       23.98     27.41 o 
 -13   4   9       23.13       19.34     17.64 o 
 -12   4   9        0.94       14.65     15.08 o 
 -11   4   9        9.40       10.27     12.90 o 
 -10   4   9        0.34      -13.04     13.04 o 
  -9   4   9        1.67        2.95     11.90 o 
  -8   4   9       19.99       12.13     13.44 o 
  -7   4   9       25.34        9.53     12.45 o 
  -6   4   9        0.42        9.42     12.37 o 
  -5   4   9        0.77        5.95     11.78 o 
  -4   4   9       15.24       24.22     17.66 o 
  -3   4   9       58.97       54.77     13.90 o 
  -2   4   9       21.08       31.52     12.58 o 
  -1   4   9        0.12       -8.88     13.61 o 
   0   4   9       11.34        3.06     18.88 o 
   1   4   9        0.03       -6.29     19.13 o 
   2   4   9        0.12       -5.15     21.58 o 
   3   4   9       49.51       46.16     52.08 o 
   4   4   9        2.09       -8.01     33.23 o 
   5   4   9       74.56       63.56     38.72 o 
 -11   5   9       29.01       20.66     13.67 o 
 -10   5   9        0.08        7.60     13.11 o 
  -9   5   9        6.59        4.94     13.40 o 
  -8   5   9       37.23       42.85     13.93 o 
  -7   5   9        9.48       10.35     12.49 o 
  -6   5   9        1.42      -18.50     21.48 o 
  -5   5   9        6.95        8.28     13.77 o 
  -4   5   9       45.74       50.29     13.31 o 
  -3   5   9        0.68       -0.01     12.87 o 
  -2   5   9       49.88       57.35     13.58 o 
  -1   5   9       15.55      -13.68     13.68 o 
   0   5   9       37.70       37.70     26.65 o 
   1   5   9       24.80        9.44     23.30 o 
   2   5   9      139.89      160.69     50.02 o 
   3   5   9       12.51       -3.29     20.33 o 
   4   5   9       13.97        2.06     30.15 o 
 -10   6   9        9.95       17.82     24.67 o 
  -9   6   9        0.15        1.36     22.27 o 
  -8   6   9        0.82        4.30     16.18 o 
  -7   6   9        1.76       -9.53     18.43 o 
  -6   6   9        2.88        1.80     15.61 o 
  -5   6   9       74.06       80.26     14.89 o 
  -4   6   9        3.40       -5.23     13.61 o 
  -3   6   9       12.95        3.36     17.78 o 
  -2   6   9       13.18       13.47     16.26 o 
  -1   6   9        0.77       17.45     14.75 o 
   0   6   9        2.48       24.46     15.40 o 
   1   6   9       32.49       32.03     18.74 o 
   2   6   9        1.36      -16.45     30.84 o 
   3   6   9       16.95       -4.11     30.84 o 
  -7   7   9        1.76       10.96     25.35 o 
  -6   7   9       52.21       37.00     27.41 o 
  -5   7   9        1.62       19.19     26.72 o 
  -4   7   9       41.03       56.87     24.67 o 
  -3   7   9        0.53       18.50     22.61 o 
  -2   7   9        4.46       25.35     23.30 o 
  -1   7   9        5.85       -6.85     19.87 o 
 -12   0  10       72.85       64.41     26.72 o 
 -11   0  10        4.73        0.69     15.97 o 
 -10   0  10      182.20      208.30     32.89 o 
  -9   0  10        2.13        4.11     25.35 o 
  -8   0  10       16.71       -2.06     25.35 o 
  -7   0  10        6.76        0.00     25.35 o 
  -6   0  10        0.34      -23.98     23.98 o 
  -5   0  10       36.15       16.45     26.04 o 
  -4   0  10       10.06       -9.59     25.35 o 
  -3   0  10      260.48      224.07     31.52 o 
  -2   0  10       65.27       58.93     28.78 o 
  -1   0  10        9.48      -15.76     26.72 o 
   0   0  10       87.64      100.73     30.84 o 
   1   0  10        4.32      -13.02     28.09 o 
 -12   1  10        5.15       23.30     24.67 o 
 -11   1  10       76.50       64.17     18.39 o 
 -10   1  10        2.36      -13.16     13.16 o 
  -9   1  10        2.55        6.09     13.60 o 
  -8   1  10       16.12       35.63     18.41 o 
  -7   1  10       17.92       37.20     19.53 o 
  -6   1  10        0.33       28.16     18.84 o 
  -5   1  10        0.63       -4.27     16.88 o 
  -4   1  10       33.45       75.71     19.62 o 
  -3   1  10        9.89       12.41     17.75 o 
  -2   1  10       60.61       81.21     30.84 o 
  -1   1  10       26.32       31.32     18.54 o 
   0   1  10        4.18        9.06     20.10 o 
   1   1  10       47.16       13.02     28.78 o 
 -11   2  10       10.32       25.67     17.42 o 
 -10   2  10        0.17       -2.62     16.67 o 
  -9   2  10        0.09      -15.90     15.90 o 
  -8   2  10        7.89      -15.97     15.97 o 
  -7   2  10        2.65       -8.59     13.07 o 
  -6   2  10        0.55       -9.53     17.82 o 
  -5   2  10       48.34      103.63     20.82 o 
  -4   2  10        0.15       -6.59     18.65 o 
  -3   2  10        5.88       31.18     19.38 o 
  -2   2  10        5.33       20.96     19.36 o 
  -1   2  10       37.72       23.98     25.35 o 
   0   2  10        6.76        2.06     25.35 o 
 -10   3  10        0.12       -8.91     23.98 o 
  -9   3  10       13.97        4.49     43.51 o 
  -8   3  10        1.92      -15.30     15.30 o 
  -7   3  10        9.19       15.02     17.07 o 
  -6   3  10       17.01       18.42     15.72 o 
  -7   4  10       22.30       30.15     23.98 o 
  -6   4  10        0.45      -17.82     21.93 o 
  -5   4  10        6.73       -1.37     23.30 o 
                                                 
